# Supplementary material for: Pseudo‐heterolepticity in Low‐Symmetry Metal‐Organic Cages
Source: Angew Chem Int Ed Engl. 2022 Sep 29;61(44):e202212392. doi: 10.1002/anie.202212392 (PMC9828238; doi:10.1002/anie.202212392)
Supplement: Supplementary file 1 — Supporting Information [file ANIE-61-0-s002.cif]

 
data_CP4
  
_audit_creation_method            'SHELXL-2018/3' 
_shelx_SHELXL_version_number      '2018/3' 
_chemical_name_systematic         ? 
_chemical_name_common             ? 
_chemical_melting_point           ? 
_chemical_formula_moiety
 'C68 H44 N8 O8 Pd2, 3(B F4), Cl, 5(C2 H6 O S)'
_chemical_formula_sum 
 'C78 H74 B3 Cl F12 N8 O13 Pd2 S5' 
_chemical_formula_weight          2000.43 
  
loop_ 
 _atom_type_symbol 
 _atom_type_description 
 _atom_type_scat_dispersion_real 
 _atom_type_scat_dispersion_imag 
 _atom_type_scat_source 
 'C'  'C'   0.0181   0.0091 
 'International Tables Vol C Tables 4.2.6.8 and 6.1.1.4' 
 'H'  'H'   0.0000   0.0000 
 'International Tables Vol C Tables 4.2.6.8 and 6.1.1.4' 
 'B'  'B'   0.0090   0.0039 
 'International Tables Vol C Tables 4.2.6.8 and 6.1.1.4' 
 'Cl'  'Cl'   0.3639   0.7018 
 'International Tables Vol C Tables 4.2.6.8 and 6.1.1.4' 
 'F'  'F'   0.0727   0.0534 
 'International Tables Vol C Tables 4.2.6.8 and 6.1.1.4' 
 'N'  'N'   0.0311   0.0180 
 'International Tables Vol C Tables 4.2.6.8 and 6.1.1.4' 
 'O'  'O'   0.0492   0.0322 
 'International Tables Vol C Tables 4.2.6.8 and 6.1.1.4' 
 'Pd'  'Pd'   0.1215   3.9337 
 'International Tables Vol C Tables 4.2.6.8 and 6.1.1.4' 
 'S'  'S'   0.3331   0.5567 
 'International Tables Vol C Tables 4.2.6.8 and 6.1.1.4' 
  
_space_group_crystal_system       monoclinic 
_space_group_IT_number            13 
_space_group_name_H-M_alt         'P 2/n' 
_space_group_name_Hall            '-P 2yac' 
  
_shelx_space_group_comment 
; 
The symmetry employed for this shelxl refinement is uniquely defined 
by the following loop, which should always be used as a source of 
symmetry information in preference to the above space-group names. 
They are only intended as comments. 
; 
  
loop_ 
 _space_group_symop_operation_xyz 
 'x, y, z' 
 '-x+1/2, y, -z+1/2' 
 '-x, -y, -z' 
 'x-1/2, -y, z-1/2' 
  
_cell_length_a                    11.8232(6) 
_cell_length_b                    15.259(4) 
_cell_length_c                    28.9453(18) 
_cell_angle_alpha                 90 
_cell_angle_beta                  98.438(5) 
_cell_angle_gamma                 90 
_cell_volume                      5165.6(13) 
_cell_formula_units_Z             2 
_cell_measurement_temperature     173(2) 
_cell_measurement_reflns_used     1661 
_cell_measurement_theta_min       4.2090 
_cell_measurement_theta_max       58.3950 
  
_exptl_crystal_description        'platy needles' 
_exptl_crystal_colour             'Pale yellow' 
_exptl_crystal_density_meas       ? 
_exptl_crystal_density_method     ? 
_exptl_crystal_density_diffrn     1.286 
_exptl_crystal_F_000              2028 
_exptl_transmission_factor_min    ? 
_exptl_transmission_factor_max    ? 
_exptl_crystal_size_max           0.372 
_exptl_crystal_size_mid           0.220 
_exptl_crystal_size_min           0.063 
_exptl_absorpt_coefficient_mu     4.646 
_shelx_estimated_absorpt_T_min    ? 
_shelx_estimated_absorpt_T_max    ? 
_exptl_absorpt_correction_type    analytical 
_exptl_absorpt_correction_T_min   0.402 
_exptl_absorpt_correction_T_max   0.787 
_exptl_absorpt_process_details     
; 
CrysAlisPro 1.171.40.53 (Rigaku Oxford Diffraction, 2019) 
Analytical numeric absorption correction using a multifaceted crystal 
model based on expressions derived by R.C. Clark & J.S. Reid. 
(Clark, R. C. & Reid, J. S. (1995). Acta Cryst. A51, 887-897) 
Empirical absorption correction using spherical harmonics, 
implemented in SCALE3 ABSPACK scaling algorithm. 
; 
_exptl_absorpt_special_details    ? 
_diffrn_ambient_temperature       173(2) 
_diffrn_radiation_wavelength      1.54184 
_diffrn_radiation_type            CuK\a 
_diffrn_source                    'Enhance Ultra (Cu) X-ray Source' 
_diffrn_measurement_device_type   'Agilent Xcalibur PX Ultra A' 
_diffrn_measurement_method        'omega scans' 
_diffrn_detector_area_resol_mean  10.4115 
_diffrn_reflns_number             17411 
_diffrn_reflns_av_unetI/netI      0.1154 
_diffrn_reflns_av_R_equivalents   0.0707 
_diffrn_reflns_limit_h_min        -9 
_diffrn_reflns_limit_h_max        14 
_diffrn_reflns_limit_k_min        -18 
_diffrn_reflns_limit_k_max        18 
_diffrn_reflns_limit_l_min        -35 
_diffrn_reflns_limit_l_max        34 
_diffrn_reflns_theta_min          3.282 
_diffrn_reflns_theta_max          74.416 
_diffrn_reflns_theta_full         67.684 
_diffrn_measured_fraction_theta_max   0.931 
_diffrn_measured_fraction_theta_full  0.979 
_diffrn_reflns_Laue_measured_fraction_max    0.931 
_diffrn_reflns_Laue_measured_fraction_full   0.979 
_diffrn_reflns_point_group_measured_fraction_max   0.931 
_diffrn_reflns_point_group_measured_fraction_full  0.979 
_reflns_number_total              9828 
_reflns_number_gt                 3162 
_reflns_threshold_expression      'I > 2\s(I)' 
_reflns_Friedel_coverage          0.000 
_reflns_Friedel_fraction_max      . 
_reflns_Friedel_fraction_full     . 
  
_reflns_special_details 
; 
 Reflections were merged by SHELXL according to the crystal 
 class for the calculation of statistics and refinement. 
  
 Structure factors included contributions from the .fab file. 
  
 _reflns_Friedel_fraction is defined as the number of unique 
 Friedel pairs measured divided by the number that would be 
 possible theoretically, ignoring centric projections and 
 systematic absences. 
; 
  
_computing_data_collection        'CrysAlisPro, Rigaku OD' 
_computing_cell_refinement        'CrysAlisPro, Rigaku OD' 
_computing_data_reduction         'CrysAlisPro, Rigaku OD' 
_computing_structure_solution     'SHELXS-2014 (Sheldrick, 2017)' 
_computing_structure_refinement 'SHELXL-2018/3 (Sheldrick, 2018)' 
_computing_molecular_graphics     'Bruker SHELXTL' 
_computing_publication_material   'CIFTAB-2014 (Sheldrick, 2017)' 
_refine_special_details           ? 
_refine_ls_structure_factor_coef  Fsqd 
_refine_ls_matrix_type            full 
_refine_ls_weighting_scheme       calc 
_refine_ls_weighting_details 
'w=1/[\s^2^(Fo^2^)+(0.2000P)^2^] where P=(Fo^2^+2Fc^2^)/3' 
_atom_sites_solution_primary      ? 
_atom_sites_solution_secondary    ? 
_atom_sites_solution_hydrogens    geom 
_refine_ls_hydrogen_treatment     constr 
_refine_ls_extinction_method      none 
_refine_ls_extinction_coef        . 
_refine_ls_number_reflns          9828 
_refine_ls_number_parameters      393 
_refine_ls_number_restraints      48 
_refine_ls_R_factor_all           0.2000 
_refine_ls_R_factor_gt            0.1117 
_refine_ls_wR_factor_ref          0.3999 
_refine_ls_wR_factor_gt           0.3115 
_refine_ls_goodness_of_fit_ref    0.919 
_refine_ls_restrained_S_all       0.919 
_refine_ls_shift/su_max           0.000 
_refine_ls_shift/su_mean          0.000 
  
loop_ 
 _atom_site_label 
 _atom_site_type_symbol 
 _atom_site_fract_x 
 _atom_site_fract_y 
 _atom_site_fract_z 
 _atom_site_U_iso_or_equiv 
 _atom_site_adp_type 
 _atom_site_occupancy 
 _atom_site_site_symmetry_order 
 _atom_site_calc_flag 
 _atom_site_refinement_flags_posn 
 _atom_site_refinement_flags_adp 
 _atom_site_refinement_flags_occupancy 
 _atom_site_disorder_assembly 
 _atom_site_disorder_group 
Pd1 Pd 0.75148(6) 0.50760(8) 0.13228(3) 0.1118(5) Uani 1 1 d . . . . . 
N1 N 0.8559(7) 0.4063(9) 0.1377(4) 0.116(4) Uani 1 1 d . . . . . 
C2 C 0.9266(8) 0.3851(11) 0.1796(4) 0.111(5) Uani 1 1 d . . . . . 
H2A H 0.920416 0.420162 0.206248 0.133 Uiso 1 1 calc R U . . . 
C3 C 1.0035(9) 0.3178(11) 0.1847(4) 0.115(5) Uani 1 1 d . . . . . 
C4 C 1.0098(12) 0.2658(13) 0.1446(4) 0.146(7) Uani 1 1 d . . . . . 
H4A H 1.065904 0.220967 0.146226 0.175 Uiso 1 1 calc R U . . . 
C5 C 0.9358(14) 0.2785(12) 0.1027(5) 0.134(6) Uani 1 1 d . . . . . 
H5A H 0.936129 0.241299 0.076382 0.161 Uiso 1 1 calc R U . . . 
C6 C 0.8647(11) 0.3468(13) 0.1024(5) 0.122(5) Uani 1 1 d . . . . . 
H6A H 0.813645 0.355547 0.074200 0.146 Uiso 1 1 calc R U . . . 
C7 C 1.0827(10) 0.3022(11) 0.2286(4) 0.124(5) Uani 1 1 d . . . . . 
H7A H 1.100102 0.238907 0.232265 0.148 Uiso 1 1 calc R U . . . 
H7B H 1.155253 0.334177 0.227889 0.148 Uiso 1 1 calc R U . . . 
O8 O 1.0280(6) 0.3330(7) 0.2673(2) 0.114(3) Uani 1 1 d . . . . . 
C9 C 1.0918(9) 0.3179(10) 0.3077(4) 0.106(4) Uani 1 1 d . . . . . 
O9 O 1.1804(7) 0.2813(7) 0.3139(3) 0.128(4) Uani 1 1 d . . . . . 
C10 C 1.0326(8) 0.3520(10) 0.3488(4) 0.106(4) Uani 1 1 d . . . . . 
C11 C 0.9360(9) 0.4025(9) 0.3422(4) 0.100(4) Uani 1 1 d . . . . . 
H11A H 0.906348 0.421409 0.311497 0.120 Uiso 1 1 calc R U . . . 
N12 N 0.8842(7) 0.4252(8) 0.3766(3) 0.105(3) Uani 1 1 d . . . . . 
C13 C 0.9340(9) 0.4027(12) 0.4211(4) 0.119(5) Uani 1 1 d . . . . . 
C14 C 1.0333(11) 0.3491(12) 0.4304(4) 0.136(6) Uani 1 1 d . . . . . 
H14A H 1.063901 0.331389 0.461133 0.163 Uiso 1 1 calc R U . . . 
C15 C 1.0803(10) 0.3254(10) 0.3934(4) 0.109(4) Uani 1 1 d . . . . . 
H15A H 1.147119 0.289931 0.397366 0.131 Uiso 1 1 calc R U . . . 
C16 C 0.8833(10) 0.4319(13) 0.4599(5) 0.132(6) Uani 1 1 d . . . . . 
C17 C 0.8417(11) 0.4499(15) 0.4935(5) 0.158(8) Uani 1 1 d . . . . . 
C18 C 0.7836(11) 0.4744(12) 0.5340(5) 0.141(7) Uani 1 1 d . . . . . 
C19 C 0.6852(11) 0.5288(14) 0.5246(6) 0.153(7) Uani 1 1 d . . . . . 
C20 C 0.6403(14) 0.5532(15) 0.5669(7) 0.167(8) Uani 1 1 d . . . . . 
H20A H 0.575848 0.591021 0.562331 0.200 Uiso 1 1 calc R U . . . 
C21 C 0.6754(13) 0.5308(15) 0.6107(8) 0.171(9) Uani 1 1 d . . . . . 
H21A H 0.636610 0.546663 0.635960 0.206 Uiso 1 1 calc R U . . . 
C22 C 0.7719(15) 0.4832(12) 0.6155(5) 0.157(8) Uani 1 1 d . . . . . 
H22A H 0.803963 0.468933 0.646666 0.188 Uiso 1 1 calc R U . . . 
C23 C 0.8336(10) 0.4506(11) 0.5790(4) 0.124(5) Uani 1 1 d . . . . . 
H23A H 0.901272 0.416386 0.585255 0.148 Uiso 1 1 calc R U . . . 
C24 C 0.6445(10) 0.5583(15) 0.4804(6) 0.154(7) Uani 1 1 d . . . . . 
C25 C 0.6040(10) 0.5769(13) 0.4436(6) 0.135(6) Uani 1 1 d . . . . . 
C26 C 0.5577(10) 0.6083(11) 0.4002(7) 0.136(6) Uani 1 1 d . . . . . 
N27 N 0.6099(8) 0.5891(8) 0.3597(5) 0.122(4) Uani 1 1 d . . . . . 
C28 C 0.5701(9) 0.6241(11) 0.3173(6) 0.131(6) Uani 1 1 d . . . . . 
H28A H 0.604734 0.608842 0.290800 0.157 Uiso 1 1 calc R U . . . 
C29 C 0.4816(11) 0.6805(10) 0.3128(7) 0.145(7) Uani 1 1 d . . . . . 
C30 C 0.4229(15) 0.7020(15) 0.3523(8) 0.190(9) Uani 1 1 d . U . . . 
H30A H 0.357998 0.739373 0.349353 0.228 Uiso 1 1 calc R U . . . 
C31 C 0.4673(13) 0.6653(16) 0.3931(8) 0.190(9) Uani 1 1 d . U . . . 
H31A H 0.432650 0.680301 0.419576 0.228 Uiso 1 1 calc R U . . . 
C32 C 0.4403(13) 0.7282(13) 0.2680(7) 0.157(7) Uani 1 1 d . . . . . 
O32 O 0.3777(12) 0.7905(11) 0.2662(4) 0.207(7) Uani 1 1 d . . . . . 
O33 O 0.4876(8) 0.6932(8) 0.2329(5) 0.154(4) Uani 1 1 d . U . . . 
C34 C 0.4483(14) 0.7361(14) 0.1898(7) 0.182(6) Uani 1 1 d . U . . . 
H34A H 0.452099 0.800325 0.194747 0.219 Uiso 1 1 calc R U . . . 
H34B H 0.367308 0.720268 0.179598 0.219 Uiso 1 1 calc R U . . . 
C35 C 0.5218(13) 0.7106(13) 0.1496(7) 0.158(6) Uani 1 1 d . U . . . 
C36 C 0.5899(13) 0.6386(13) 0.1576(6) 0.144(6) Uani 1 1 d . . . . . 
H36A H 0.596461 0.608555 0.186620 0.172 Uiso 1 1 calc R U . . . 
N37 N 0.6491(11) 0.6100(10) 0.1228(5) 0.139(5) Uani 1 1 d . . . . . 
C38 C 0.6319(11) 0.6577(13) 0.0838(6) 0.142(6) Uani 1 1 d . . . . . 
H38A H 0.673195 0.640529 0.059520 0.170 Uiso 1 1 calc R U . . . 
C39 C 0.5624(16) 0.7277(14) 0.0752(8) 0.165(8) Uani 1 1 d . . . . . 
H39A H 0.554064 0.756898 0.045873 0.198 Uiso 1 1 calc R U . . . 
C40 C 0.5067(16) 0.7538(17) 0.1087(9) 0.185(9) Uani 1 1 d . . . . . 
H40A H 0.456431 0.802659 0.104080 0.222 Uiso 1 1 calc R U . . . 
Cl1 Cl 0.750000 0.5090(3) 0.250000 0.1059(14) Uani 1 2 d S T P . . 
  
loop_ 
 _atom_site_aniso_label 
 _atom_site_aniso_U_11 
 _atom_site_aniso_U_22 
 _atom_site_aniso_U_33 
 _atom_site_aniso_U_23 
 _atom_site_aniso_U_13 
 _atom_site_aniso_U_12 
Pd1 0.0448(4) 0.1734(12) 0.1118(7) 0.0256(7) -0.0061(4) -0.0111(5) 
N1 0.053(5) 0.195(13) 0.099(7) 0.018(8) 0.011(5) -0.032(6) 
C2 0.048(6) 0.187(15) 0.097(8) 0.014(8) 0.012(5) 0.008(7) 
C3 0.044(5) 0.209(16) 0.094(8) 0.046(9) 0.012(5) 0.017(7) 
C4 0.109(10) 0.26(2) 0.069(7) 0.016(9) 0.028(7) 0.065(12) 
C5 0.138(13) 0.168(16) 0.097(9) 0.021(9) 0.017(9) 0.039(12) 
C6 0.068(8) 0.201(18) 0.095(9) 0.008(10) 0.007(6) -0.007(9) 
C7 0.085(8) 0.208(17) 0.080(7) 0.026(8) 0.022(6) 0.031(9) 
O8 0.057(4) 0.214(10) 0.074(4) 0.006(5) 0.019(3) 0.032(5) 
C9 0.057(6) 0.161(13) 0.101(8) 0.036(8) 0.014(6) 0.027(7) 
O9 0.084(5) 0.223(11) 0.080(4) 0.037(5) 0.018(4) 0.048(6) 
C10 0.048(5) 0.188(14) 0.088(7) -0.001(8) 0.025(5) 0.033(7) 
C11 0.064(6) 0.157(13) 0.079(7) 0.006(7) 0.009(5) -0.004(7) 
N12 0.054(5) 0.178(11) 0.085(6) -0.011(6) 0.021(4) 0.012(6) 
C13 0.057(6) 0.224(17) 0.076(7) -0.012(8) 0.018(5) 0.014(8) 
C14 0.095(9) 0.245(19) 0.067(7) 0.015(9) 0.003(6) 0.045(11) 
C15 0.073(7) 0.155(13) 0.101(8) 0.014(8) 0.016(6) 0.040(8) 
C16 0.065(7) 0.231(19) 0.097(9) -0.031(10) 0.000(6) 0.018(9) 
C17 0.059(7) 0.30(2) 0.102(10) -0.041(12) -0.020(7) 0.027(10) 
C18 0.069(8) 0.26(2) 0.093(8) -0.040(10) -0.001(6) 0.028(9) 
C19 0.052(6) 0.28(2) 0.128(8) -0.046(10) 0.023(6) 0.017(9) 
C20 0.098(11) 0.25(2) 0.152(11) -0.086(15) 0.027(10) -0.021(13) 
C21 0.058(8) 0.29(3) 0.179(17) -0.053(16) 0.049(10) 0.014(11) 
C22 0.144(14) 0.23(2) 0.109(9) -0.107(11) 0.050(10) -0.077(14) 
C23 0.071(7) 0.203(16) 0.093(8) -0.033(9) -0.001(6) 0.007(9) 
C24 0.037(6) 0.28(2) 0.145(9) -0.031(12) 0.004(6) 0.015(9) 
C25 0.050(6) 0.203(18) 0.144(10) -0.027(11) -0.011(7) 0.014(8) 
C26 0.049(7) 0.150(14) 0.205(16) -0.049(12) 0.009(9) 0.022(7) 
N27 0.053(5) 0.142(10) 0.160(10) -0.040(8) -0.024(6) 0.024(6) 
C28 0.047(6) 0.149(14) 0.187(15) -0.042(11) -0.011(8) 0.010(7) 
C29 0.068(8) 0.102(11) 0.244(19) -0.026(11) -0.043(10) 0.015(7) 
C30 0.101(10) 0.24(2) 0.220(18) -0.075(16) -0.017(11) 0.084(11) 
C31 0.074(9) 0.27(2) 0.209(17) -0.085(16) -0.019(9) 0.064(11) 
C32 0.088(10) 0.150(16) 0.215(19) -0.038(13) -0.037(11) 0.056(10) 
O32 0.181(12) 0.253(17) 0.175(11) 0.002(10) -0.009(9) 0.116(12) 
O33 0.082(6) 0.173(10) 0.191(9) -0.014(7) -0.035(6) 0.053(6) 
C34 0.112(10) 0.186(13) 0.233(12) 0.006(10) -0.027(8) 0.059(9) 
C35 0.092(9) 0.162(14) 0.201(12) 0.014(10) -0.041(8) 0.033(9) 
C36 0.084(9) 0.190(18) 0.143(13) 0.052(12) -0.035(9) -0.006(10) 
N37 0.095(9) 0.175(14) 0.146(10) 0.033(10) 0.011(8) -0.046(8) 
C38 0.075(9) 0.202(19) 0.147(13) 0.063(13) 0.012(8) 0.014(10) 
C39 0.124(16) 0.151(19) 0.20(2) 0.061(16) -0.025(14) 0.016(13) 
C40 0.100(14) 0.19(2) 0.250(19) 0.061(18) -0.034(13) 0.026(13) 
Cl1 0.0491(17) 0.140(4) 0.123(3) 0.000 -0.0070(18) 0.000 
  
_geom_special_details 
; 
 All esds (except the esd in the dihedral angle between two l.s. planes) 
 are estimated using the full covariance matrix.  The cell esds are taken 
 into account individually in the estimation of esds in distances, angles 
 and torsion angles; correlations between esds in cell parameters are only 
 used when they are defined by crystal symmetry.  An approximate (isotropic) 
 treatment of cell esds is used for estimating esds involving l.s. planes. 
; 
  
loop_ 
 _geom_bond_atom_site_label_1 
 _geom_bond_atom_site_label_2 
 _geom_bond_distance 
 _geom_bond_site_symmetry_2 
 _geom_bond_publ_flag 
Pd1 N1 1.970(13) . ? 
Pd1 N37 1.971(16) . ? 
Pd1 N12 2.025(10) 2_655 ? 
Pd1 N27 2.043(10) 2_655 ? 
N1 C6 1.382(18) . ? 
N1 C2 1.407(14) . ? 
C2 C3 1.366(18) . ? 
C3 C4 1.41(2) . ? 
C3 C7 1.484(15) . ? 
C4 C5 1.402(18) . ? 
C5 C6 1.34(2) . ? 
C7 O8 1.451(13) . ? 
O8 C9 1.315(12) . ? 
C9 O9 1.177(12) . ? 
C9 C10 1.557(16) . ? 
C10 C11 1.368(15) . ? 
C10 C15 1.391(15) . ? 
C11 N12 1.292(13) . ? 
N12 C13 1.377(14) . ? 
C13 C16 1.420(17) . ? 
C13 C14 1.424(18) . ? 
C14 C15 1.328(16) . ? 
C16 C17 1.184(17) . ? 
C17 C18 1.49(2) . ? 
C18 C23 1.398(18) . ? 
C18 C19 1.42(2) . ? 
C19 C24 1.37(2) . ? 
C19 C20 1.45(2) . ? 
C20 C21 1.32(3) . ? 
C21 C22 1.34(2) . ? 
C22 C23 1.456(18) . ? 
C24 C25 1.14(2) . ? 
C25 C26 1.38(2) . ? 
C26 C31 1.37(2) . ? 
C26 N27 1.433(19) . ? 
N27 C28 1.359(19) . ? 
C28 C29 1.346(18) . ? 
C29 C30 1.46(3) . ? 
C29 C32 1.50(3) . ? 
C30 C31 1.34(3) . ? 
C32 O32 1.201(18) . ? 
C32 O33 1.34(2) . ? 
O33 C34 1.42(2) . ? 
C34 C35 1.60(2) . ? 
C35 C40 1.34(3) . ? 
C35 C36 1.36(2) . ? 
C36 N37 1.38(2) . ? 
N37 C38 1.332(17) . ? 
C38 C39 1.35(2) . ? 
C39 C40 1.31(3) . ? 
  
loop_ 
 _geom_angle_atom_site_label_1 
 _geom_angle_atom_site_label_2 
 _geom_angle_atom_site_label_3 
 _geom_angle 
 _geom_angle_site_symmetry_1 
 _geom_angle_site_symmetry_3 
 _geom_angle_publ_flag 
N1 Pd1 N37 176.3(5) . . ? 
N1 Pd1 N12 89.9(4) . 2_655 ? 
N37 Pd1 N12 90.9(5) . 2_655 ? 
N1 Pd1 N27 89.2(5) . 2_655 ? 
N37 Pd1 N27 90.0(5) . 2_655 ? 
N12 Pd1 N27 178.7(5) 2_655 2_655 ? 
C6 N1 C2 112.8(13) . . ? 
C6 N1 Pd1 124.9(9) . . ? 
C2 N1 Pd1 122.3(10) . . ? 
C3 C2 N1 124.6(13) . . ? 
C2 C3 C4 116.6(11) . . ? 
C2 C3 C7 122.6(14) . . ? 
C4 C3 C7 120.7(13) . . ? 
C5 C4 C3 122.1(14) . . ? 
C6 C5 C4 115.1(15) . . ? 
C5 C6 N1 128.5(13) . . ? 
O8 C7 C3 108.2(10) . . ? 
C9 O8 C7 111.5(8) . . ? 
O9 C9 O8 127.0(12) . . ? 
O9 C9 C10 122.1(10) . . ? 
O8 C9 C10 110.9(9) . . ? 
C11 C10 C15 120.8(10) . . ? 
C11 C10 C9 122.8(10) . . ? 
C15 C10 C9 116.4(10) . . ? 
N12 C11 C10 121.6(10) . . ? 
C11 N12 C13 117.9(10) . . ? 
C11 N12 Pd1 121.7(8) . 2_655 ? 
C13 N12 Pd1 119.7(8) . 2_655 ? 
N12 C13 C16 119.2(12) . . ? 
N12 C13 C14 123.2(10) . . ? 
C16 C13 C14 117.6(11) . . ? 
C15 C14 C13 115.8(10) . . ? 
C14 C15 C10 120.5(11) . . ? 
C17 C16 C13 175(2) . . ? 
C16 C17 C18 176.8(15) . . ? 
C23 C18 C19 123.5(13) . . ? 
C23 C18 C17 119.2(12) . . ? 
C19 C18 C17 117.0(13) . . ? 
C24 C19 C18 122.3(13) . . ? 
C24 C19 C20 125.4(17) . . ? 
C18 C19 C20 112.2(16) . . ? 
C21 C20 C19 129.9(19) . . ? 
C20 C21 C22 112.5(16) . . ? 
C21 C22 C23 128.1(17) . . ? 
C18 C23 C22 113.5(14) . . ? 
C25 C24 C19 174(2) . . ? 
C24 C25 C26 174(2) . . ? 
C31 C26 C25 123.7(17) . . ? 
C31 C26 N27 115.2(17) . . ? 
C25 C26 N27 120.8(12) . . ? 
C28 N27 C26 121.7(12) . . ? 
C28 N27 Pd1 120.5(10) . 2_655 ? 
C26 N27 Pd1 117.8(10) . 2_655 ? 
C29 C28 N27 120.0(16) . . ? 
C28 C29 C30 121.3(18) . . ? 
C28 C29 C32 122.8(19) . . ? 
C30 C29 C32 115.8(15) . . ? 
C31 C30 C29 115.2(15) . . ? 
C30 C31 C26 126.5(19) . . ? 
O32 C32 O33 127(2) . . ? 
O32 C32 C29 122.7(19) . . ? 
O33 C32 C29 110.0(14) . . ? 
C32 O33 C34 111.2(14) . . ? 
O33 C34 C35 112.5(14) . . ? 
C40 C35 C36 123(2) . . ? 
C40 C35 C34 120.4(18) . . ? 
C36 C35 C34 116.3(19) . . ? 
C35 C36 N37 118.8(17) . . ? 
C38 N37 C36 114.5(16) . . ? 
C38 N37 Pd1 124.5(13) . . ? 
C36 N37 Pd1 121.0(11) . . ? 
N37 C38 C39 127.1(18) . . ? 
C40 C39 C38 117(2) . . ? 
C39 C40 C35 119(2) . . ? 
  
_refine_diff_density_max    1.440 
_refine_diff_density_min   -0.529 
_refine_diff_density_rms    0.109 
  
_shelx_res_file 
; 
TITL JEML2204 in P2/n 
    JEML2204.res 
    created by SHELXL-2018/3 at 10:29:15 on 16-May-2022 
REM P2/n (#13 in standard setting) 
REM JL8_041 
CELL 1.54184  11.823225  15.259194  28.945300  90.0000  98.4383  90.0000 
ZERR    2.00   0.000555   0.003573   0.001839   0.0000   0.0053   0.0000 
LATT  1 
SYMM -x+1/2, y,-z+1/2 
SFAC C H B Cl F N O Pd S 
UNIT 156 148 6 2 24 16 26 4 10 
TEMP -100 
  
L.S. 6 0 193 
OMIT    -1   2   3 
OMIT     2   0   0 
OMIT     2   0   4 
OMIT    -1   3   3 
FMAP 2 
PLAN 10 
  
ACTA 
  
ABIN 
  
REM 'C68 H44 N8 O8 Pd2, 3(B F4), Cl, 5(C2 H6 O S)' 
REM C68 H44 N8 O8 Pd2, B3 F12, Cl, C10 H30 O5 S5 
REM C78 H74 B3 Cl F12 N8 O13 Pd2 S5 
  
REM SQUEEZE suggested 688 e/cell = 344 e/complex 
  
REM Before the use of SQUEEZE, only two partial-occupancy BF4 anion sites 
REM amongst the extensive presumed disordered solvent peaks, and these did 
REM not refine well. 
  
REM So, accounting for the three presumed BF4 anions (41e each) leaves 
REM 344 - (4 x 41) = 221e for the solvent 
  
REM The solvents used were dmso (C2H6SO, 42e), dmf (C3H7NO, 40e), and 
REM diethylether (C4H10O, 42e) 
REM With no clear indication from before the use of SQUEEZE as to the identity 
REM of the solvent, the most recently used solvent (dmso) was assumed. 
REM 5(C2H6SO) = 210e, so this was used as the solvent present 
  
REM So, the atom list for the asu is low by 1.5(B F4) + 1/2 x 5(C2 H6 O S) = 
REM C5 H15 B1.5 F6 O2.5 S2.5, and the UNIT is low by C20 H60 B6 F24 O10 S10 
REM i.e. C136 H88 B0 Cl2 F0 N16 O16 Pd2 S0 
  
REM SQUEEZE suggested 193 variables 
  
RIGU C19 C20 C24 C25 O33 C34 C35 C40 
SIMU 0.02 0.02 2 C31 C30 C36 
SIMU 0.02 0.02 2 C34 O33 C35 
  
WGHT    0.200000 
FVAR       1.89756 
PD1   8    0.751475    0.507605    0.132285    11.00000    0.04483    0.17337 = 
         0.11180    0.02558   -0.00605   -0.01107 
N1    6    0.855855    0.406327    0.137664    11.00000    0.05301    0.19530 = 
         0.09913    0.01813    0.01131   -0.03248 
C2    1    0.926571    0.385149    0.179593    11.00000    0.04807    0.18683 = 
         0.09731    0.01414    0.01162    0.00795 
AFIX  43 
H2A   2    0.920416    0.420162    0.206248    11.00000   -1.20000 
AFIX   0 
C3    1    1.003491    0.317761    0.184679    11.00000    0.04399    0.20860 = 
         0.09403    0.04623    0.01230    0.01672 
C4    1    1.009770    0.265841    0.144631    11.00000    0.10926    0.26368 = 
         0.06887    0.01569    0.02795    0.06467 
AFIX  43 
H4A   2    1.065904    0.220967    0.146226    11.00000   -1.20000 
AFIX   0 
C5    1    0.935808    0.278502    0.102678    11.00000    0.13811    0.16752 = 
         0.09732    0.02077    0.01693    0.03930 
AFIX  43 
H5A   2    0.936129    0.241299    0.076382    11.00000   -1.20000 
AFIX   0 
C6    1    0.864712    0.346812    0.102366    11.00000    0.06825    0.20075 = 
         0.09488    0.00813    0.00725   -0.00680 
AFIX  43 
H6A   2    0.813645    0.355547    0.074200    11.00000   -1.20000 
AFIX   0 
C7    1    1.082677    0.302204    0.228617    11.00000    0.08518    0.20849 = 
         0.08031    0.02566    0.02170    0.03053 
AFIX  23 
H7A   2    1.100102    0.238907    0.232265    11.00000   -1.20000 
H7B   2    1.155253    0.334177    0.227889    11.00000   -1.20000 
AFIX   0 
O8    7    1.027977    0.332981    0.267302    11.00000    0.05677    0.21412 = 
         0.07383    0.00611    0.01930    0.03222 
C9    1    1.091796    0.317869    0.307670    11.00000    0.05680    0.16144 = 
         0.10097    0.03635    0.01434    0.02663 
O9    7    1.180386    0.281322    0.313912    11.00000    0.08353    0.22266 = 
         0.07985    0.03684    0.01828    0.04826 
C10   1    1.032569    0.352003    0.348789    11.00000    0.04753    0.18802 = 
         0.08797   -0.00144    0.02487    0.03268 
C11   1    0.936011    0.402530    0.342163    11.00000    0.06392    0.15740 = 
         0.07894    0.00645    0.00911   -0.00433 
AFIX  43 
H11A  2    0.906348    0.421409    0.311497    11.00000   -1.20000 
AFIX   0 
N12   6    0.884191    0.425192    0.376603    11.00000    0.05430    0.17836 = 
         0.08454   -0.01102    0.02079    0.01232 
C13   1    0.934020    0.402745    0.421054    11.00000    0.05748    0.22426 = 
         0.07623   -0.01227    0.01773    0.01443 
C14   1    1.033269    0.349097    0.430368    11.00000    0.09458    0.24478 = 
         0.06671    0.01547    0.00338    0.04492 
AFIX  43 
H14A  2    1.063901    0.331389    0.461133    11.00000   -1.20000 
AFIX   0 
C15   1    1.080330    0.325366    0.393369    11.00000    0.07325    0.15511 = 
         0.10077    0.01450    0.01558    0.03979 
AFIX  43 
H15A  2    1.147119    0.289931    0.397366    11.00000   -1.20000 
AFIX   0 
C16   1    0.883263    0.431916    0.459857    11.00000    0.06515    0.23114 = 
         0.09707   -0.03076   -0.00047    0.01776 
C17   1    0.841700    0.449863    0.493454    11.00000    0.05933    0.30259 = 
         0.10212   -0.04069   -0.02043    0.02667 
C18   1    0.783633    0.474390    0.534010    11.00000    0.06941    0.25713 = 
         0.09320   -0.03992   -0.00081    0.02756 
C19   1    0.685223    0.528847    0.524591    11.00000    0.05208    0.28020 = 
         0.12815   -0.04618    0.02267    0.01657 
C20   1    0.640334    0.553186    0.566895    11.00000    0.09835    0.25271 = 
         0.15212   -0.08603    0.02684   -0.02105 
AFIX  43 
H20A  2    0.575848    0.591021    0.562331    11.00000   -1.20000 
AFIX   0 
C21   1    0.675358    0.530822    0.610672    11.00000    0.05782    0.28637 = 
         0.17931   -0.05307    0.04851    0.01383 
AFIX  43 
H21A  2    0.636610    0.546663    0.635960    11.00000   -1.20000 
AFIX   0 
C22   1    0.771916    0.483154    0.615533    11.00000    0.14392    0.22743 = 
         0.10859   -0.10693    0.04977   -0.07718 
AFIX  43 
H22A  2    0.803963    0.468933    0.646666    11.00000   -1.20000 
AFIX   0 
C23   1    0.833585    0.450563    0.579049    11.00000    0.07097    0.20323 = 
         0.09264   -0.03329   -0.00149    0.00692 
AFIX  43 
H23A  2    0.901272    0.416386    0.585255    11.00000   -1.20000 
AFIX   0 
C24   1    0.644490    0.558287    0.480444    11.00000    0.03723    0.27649 = 
         0.14542   -0.03092    0.00353    0.01491 
C25   1    0.604033    0.576907    0.443558    11.00000    0.04975    0.20251 = 
         0.14374   -0.02739   -0.01111    0.01366 
C26   1    0.557718    0.608328    0.400218    11.00000    0.04929    0.15021 = 
         0.20532   -0.04890    0.00927    0.02167 
N27   6    0.609934    0.589105    0.359727    11.00000    0.05258    0.14182 = 
         0.15992   -0.03972   -0.02406    0.02412 
C28   1    0.570088    0.624136    0.317293    11.00000    0.04687    0.14888 = 
         0.18750   -0.04152   -0.01101    0.01034 
AFIX  43 
H28A  2    0.604734    0.608842    0.290800    11.00000   -1.20000 
AFIX   0 
C29   1    0.481591    0.680472    0.312771    11.00000    0.06810    0.10157 = 
         0.24418   -0.02612   -0.04300    0.01472 
C30   1    0.422944    0.702024    0.352285    11.00000    0.10132    0.23745 = 
         0.21974   -0.07477   -0.01686    0.08406 
AFIX  43 
H30A  2    0.357998    0.739373    0.349353    11.00000   -1.20000 
AFIX   0 
C31   1    0.467345    0.665297    0.393053    11.00000    0.07445    0.27340 = 
         0.20914   -0.08527   -0.01940    0.06367 
AFIX  43 
H31A  2    0.432650    0.680301    0.419576    11.00000   -1.20000 
AFIX   0 
C32   1    0.440287    0.728175    0.267966    11.00000    0.08793    0.15041 = 
         0.21475   -0.03768   -0.03722    0.05570 
O32   7    0.377732    0.790461    0.266177    11.00000    0.18122    0.25311 = 
         0.17480    0.00193   -0.00945    0.11606 
O33   7    0.487636    0.693238    0.232893    11.00000    0.08179    0.17315 = 
         0.19130   -0.01444   -0.03499    0.05318 
C34   1    0.448302    0.736123    0.189837    11.00000    0.11237    0.18565 = 
         0.23301    0.00628   -0.02705    0.05863 
AFIX  23 
H34A  2    0.452099    0.800325    0.194747    11.00000   -1.20000 
H34B  2    0.367308    0.720268    0.179598    11.00000   -1.20000 
AFIX   0 
C35   1    0.521762    0.710630    0.149569    11.00000    0.09200    0.16211 = 
         0.20137    0.01411   -0.04131    0.03309 
C36   1    0.589882    0.638562    0.157592    11.00000    0.08363    0.18961 = 
         0.14255    0.05214   -0.03490   -0.00634 
AFIX  43 
H36A  2    0.596461    0.608555    0.186620    11.00000   -1.20000 
AFIX   0 
N37   6    0.649123    0.609984    0.122768    11.00000    0.09504    0.17502 = 
         0.14620    0.03318    0.01079   -0.04570 
C38   1    0.631945    0.657680    0.083836    11.00000    0.07543    0.20219 = 
         0.14676    0.06262    0.01239    0.01380 
AFIX  43 
H38A  2    0.673195    0.640529    0.059520    11.00000   -1.20000 
AFIX   0 
C39   1    0.562406    0.727659    0.075152    11.00000    0.12366    0.15082 = 
         0.20476    0.06060   -0.02482    0.01560 
AFIX  43 
H39A  2    0.554064    0.756898    0.045873    11.00000   -1.20000 
AFIX   0 
C40   1    0.506699    0.753845    0.108665    11.00000    0.09965    0.18781 = 
         0.25024    0.06080   -0.03414    0.02574 
AFIX  43 
H40A  2    0.456431    0.802659    0.104080    11.00000   -1.20000 
AFIX   0 
CL1   4    0.750000    0.508983    0.250000    10.50000    0.04912    0.13976 = 
         0.12300    0.00000   -0.00697    0.00000 
  
HKLF 4 
  
  
  
  
REM  JEML2204 in P2/n 
REM wR2 = 0.3999, GooF = S = 0.919, Restrained GooF = 0.919 for all data 
REM R1 = 0.1117 for 3162 Fo > 4sig(Fo) and 0.2000 for all 9828 data 
REM 393 parameters refined using 48 restraints 
  
END 
  
WGHT      0.2000      0.0000 
  
REM Highest difference peak  1.440,  deepest hole -0.529,  1-sigma level  0.109 
Q1    1   0.7519  0.5857  0.1341  11.00000  0.05    1.44 
Q2    1   0.7598  0.4294  0.1364  11.00000  0.05    1.19 
Q3    1   0.7500  0.5921  0.2500  10.50000  0.05    0.66 
Q4    1   0.7500  0.4306  0.2500  10.50000  0.05    0.52 
Q5    1   0.7397  0.4941  0.2998  11.00000  0.05    0.44 
Q6    1   0.7423  0.5012  0.7246  11.00000  0.05    0.39 
Q7    1   0.5485  0.6465  0.2289  11.00000  0.05    0.38 
Q8    1   0.9330  0.3158  0.1096  11.00000  0.05    0.37 
Q9    1   0.4865  0.7201  0.2374  11.00000  0.05    0.37 
Q10   1   1.0195  0.3439  0.2853  11.00000  0.05    0.37 
; 
_shelx_res_checksum   58285 
  
_shelx_hkl_file 
; 
   0   0  -3 46.3293 51.8484   2 
   0   0  -4 106479. 1352.56   2 
   0   0  -5-15.8462 73.1823   2 
   0   0  -6 9232.14 485.290   2 
   0   0  -7 557.837 234.884   2 
   0   0  -8 297265. 3108.62   2 
   0   0  -9 1808.97 409.991   2 
   0   0 -10 6333.33 509.614   2 
   0   0 -11-66.7129 113.813   2 
   0   0 -12 943.482 235.449   2 
   0   0  12 922.846 326.312   1 
   0   0 -13 10.3544 120.940   2 
   0   0  13-117.874 222.467   1 
   0   0  14 7740.27 1012.56   1 
   0   0  15 57.1229 205.496   1 
   0   0  16 28304.8 2195.44   1 
   0   0  17 512.022 407.439   1 
   0   0  18 6931.26 1183.86   1 
   0   0  19 334.560 346.745   1 
   0   0  20 3494.61 902.880   1 
   0   0  20 3775.69 505.841   3 
   0   0  21 319.563 357.373   1 
   0   0  21-32.0862 132.533   3 
   0   0  22 4068.69 1046.34   1 
   0   0  22 3778.99 545.664   3 
   0   0  23 51.1774 313.237   1 
   0   0  23 478.860 267.088   3 
   0   0  24-95.7445 397.027   1 
   0   0  24-25.4602 179.819   3 
   0   0  25-351.852 690.083   1 
   0   0  25-64.4690 201.265   3 
   0   0  26-133.143 185.143   3 
   0   0  27 7.81531 161.558   3 
   0   0 -27 33.1449 145.159   6 
   0   0  28-25.5138 166.785   3 
   0   0 -28 131.914 179.195   6 
   0   0  29 29.8584 147.922   3 
   0   0  30 261.538 232.512   3 
   0   0  31-54.3546 160.240   3 
   0   0  32-179.465 168.007   3 
   0   1   1 2989.96 222.194   1 
   0   1   2 4930.97 347.353   1 
   0   1   3 1192.60 211.789   1 
   0   1  -4 169477. 1837.85   2 
   0  -1  -4 169110. 2394.10   2 
   0   1   4 170019. 2537.01   1 
   0   1   5 1174.32 276.136   1 
   0   1  -5 1238.22 184.175   2 
   0  -1  -5 1228.14 227.014   2 
   0   1  -6 12726.3 570.970   2 
   0  -1  -6 12616.9 714.084   2 
   0   1   6 13938.7 874.389   1 
   0   1  -7 3353.64 324.390   2 
   0  -1  -7 3235.60 382.178   2 
   0   1   7 3662.00 491.147   1 
   0  -1  -8 137000. 2526.95   2 
   0   1  -8 138321. 2085.18   2 
   0   1   8 140036. 3177.33   1 
   0  -1  -9 11576.0 819.937   2 
   0   1  -9 10295.5 645.908   2 
   0  -1 -10 21120.3 1070.02   2 
   0   1 -10 19822.0 846.523   2 
   0   1  10 21422.2 1405.98   1 
   0   1  11 1370.42 433.712   1 
   0   1 -11 870.752 179.088   2 
   0  -1 -11 1209.65 273.307   2 
   0  -1 -12 26099.6 1252.06   2 
   0   1 -12 27408.0 1017.80   2 
   0   1  12 29099.4 1828.56   1 
   0  -1 -13 399.067 168.284   2 
   0   1  13 473.581 333.469   1 
   0   1  14 6835.12 981.965   1 
   0   1  15 2752.69 635.716   1 
   0   1  16 12749.7 1470.81   1 
   0  -1  16 12866.3 1462.66   1 
   0  -1  17 734.083 422.766   1 
   0   1  17 1313.45 561.445   1 
   0  -1  18 7275.09 1218.69   1 
   0   1  18 6700.98 1226.89   1 
   0   1  19 244.696 248.056   1 
   0  -1  19-385.352 417.905   1 
   0  -1  20 3512.41 519.100   3 
   0   1  20 3962.20 539.629   3 
   0   1  20 3131.84 874.528   1 
   0  -1  20 4360.91 1050.16   1 
   0  -1  21 175.342 184.903   3 
   0   1  21 73.4606 163.144   3 
   0   1  21 323.421 380.239   1 
   0  -1  22 1661.78 366.247   3 
   0   1  22 2264.77 462.006   3 
   0   1  22 2108.41 778.892   1 
   0  -1  22 1949.39 749.612   1 
   0  -1  23 667.925 272.388   3 
   0   1  23 622.793 273.603   3 
   0   1  23 89.9949 267.940   1 
   0   1  24 368.041 258.260   3 
   0  -1  24 429.218 231.134   3 
   0  -1  24 831.067 517.082   1 
   0   1  24 88.2603 283.204   1 
   0   1 -25-184.740 250.910   6 
   0  -1  25 1528.13 422.080   3 
   0   1  25 1304.04 378.249   3 
   0  -1  25 1307.87 662.772   1 
   0   1  25 1073.97 608.782   1 
   0  -1  26 221.187 247.977   3 
   0   1  26 505.245 265.935   3 
   0  -1  27-124.521 207.570   3 
   0   1  27 30.8445 176.712   3 
   0   1  28-65.5029 161.786   3 
   0  -1  28 73.9814 181.591   3 
   0  -1 -29 147.578 157.331   6 
   0   1  29 134.659 147.502   3 
   0  -1  29-103.133 165.582   3 
   0  -1 -30 382.955 209.090   6 
   0   1  30 153.151 189.535   3 
   0  -1  30 24.0501 154.132   3 
   0   1  31-319.217 208.812   3 
   0   1  32-129.300 164.581   3 
   0  -1  33-177.712 128.959   4 
   0   1  33 104.850 131.442   3 
   0   2   0 66384.4 1812.54   1 
   0   2   1 105.913 117.695   1 
   0   2  -1-92.9328 123.017   1 
   0   2   2 3246.30 369.133   1 
   0   2   3 85.3045 115.920   1 
   0   2   4 169392. 2903.07   1 
   0   2   5 212.097 206.975   1 
   0  -2  -6 681.578 292.266   2 
   0   2   6 513.210 273.630   1 
   0  -2  -7 1250.87 327.770   2 
   0   2   7 1097.03 308.721   1 
   0  -2  -8 43223.5 1694.21   2 
   0   2   8 42645.6 1876.27   1 
   0  -2  -9 4464.33 687.133   2 
   0   2   9 3003.04 756.323   1 
   0  -2 -10 43033.2 1778.44   2 
   0   2  10 46518.2 2161.85   1 
   0  -2 -11 2.91779 126.061   2 
   0   2  11 223.943 248.538   1 
   0  -2 -12 78990.0 2499.46   2 
   0   2  12 86211.8 3242.64   1 
   0  -2 -13 716.284 252.834   2 
   0   2  13 1138.95 499.837   1 
   0  -2 -14 2488.90 479.638   2 
   0   2  14 2922.97 666.103   1 
   0   2  15 288.623 255.846   1 
   0   2  16 5748.76 1013.29   1 
   0   2  17 359.631 334.325   1 
   0  -2  18 7373.36 1249.95   1 
   0   2  18 7121.77 1211.87   1 
   0  -2  19 550.782 342.792   1 
   0   2  19 250.578 277.200   1 
   0  -2 -20 3464.02 429.920   5 
   0   2  20 3917.84 562.414   3 
   0  -2  20 3658.48 525.437   3 
   0  -2  20 4120.33 1000.41   1 
   0   2  20 4651.86 1075.92   1 
   0  -2 -21 140.123 167.697   5 
   0  -2  21 114.772 162.978   3 
   0   2  21 123.035 164.732   3 
   0   2  21-5.06752 256.230   1 
   0  -2  21 142.219 282.989   1 
   0  -2  22 413.377 210.508   3 
   0   2  22 597.753 282.577   3 
   0   2  22-115.635 444.839   1 
   0  -2  22 181.885 287.412   1 
   0  -2  23 96.3750 171.003   3 
   0   2  23-106.364 207.419   3 
   0   2  23-458.529 539.838   1 
   0  -2  23 297.778 404.050   1 
   0  -2  24 4204.59 635.535   3 
   0   2  24 3911.02 626.986   3 
   0   2  24 4092.35 1070.33   1 
   0  -2  24 5417.03 1427.13   1 
   0  -2  25 1513.20 415.899   3 
   0   2  25 1661.87 452.880   3 
   0  -2  26 1677.96 423.012   3 
   0   2  26 1630.34 468.378   3 
   0  -2  27 415.980 254.694   3 
   0   2  27 335.120 236.970   3 
   0  -2  28 371.572 220.215   3 
   0   2  28 89.3642 190.492   3 
   0   2  29 133.918 199.547   3 
   0  -2  29 77.8332 154.984   3 
   0  -2 -30 291.603 186.001   6 
   0   2  30 368.044 224.578   3 
   0  -2 -31 113.768 157.299   6 
   0   2  31-95.4410 159.879   3 
   0   2  32 155.291 176.172   3 
   0   2  33-89.6839 168.067   3 
   0  -2  34 224.288 149.352   4 
   0   3   0 23441.0 1308.13   1 
   0   3  -1 2708.44 493.148   1 
   0   3   1 2803.29 526.285   1 
   0   3   2 75935.4 2109.62   1 
   0   3   3 1543.53 374.118   1 
   0   3   4 28630.7 1337.51   1 
   0   3   5 12379.0 931.007   1 
   0   3   6 13.7833 154.494   1 
   0   3   7 2378.14 458.309   1 
   0   3   8 144645. 3676.12   1 
   0  -3  -8 147520. 3701.50   2 
   0  -3  -9 3642.35 669.298   2 
   0   3   9 2853.52 635.311   1 
   0  -3 -10 15139.8 1257.59   2 
   0   3  10 16060.0 1330.26   1 
   0   3  11 443.415 278.131   1 
   0  -3 -11 620.724 277.498   2 
   0  -3 -12 46801.1 2209.52   2 
   0   3  12 47896.6 2524.18   1 
   0   3  13 344.506 329.918   1 
   0  -3 -13 564.952 280.178   2 
   0  -3 -14 8412.79 998.164   2 
   0   3  14 9205.05 1218.19   1 
   0  -3 -15 306.955 300.716   2 
   0   3  15 227.572 269.387   1 
   0   3  16 7661.93 1192.78   1 
   0   3  17 200.150 259.116   1 
   0   3  18 5703.71 1134.05   1 
   0   3  19 1051.39 303.311   3 
   0  -3  19 625.962 231.801   3 
   0   3  19 829.752 489.135   1 
   0  -3 -20 1936.64 335.471   5 
   0   3  20 2111.96 441.412   3 
   0  -3  20 2191.39 433.030   3 
   0   3  20 2092.14 748.196   1 
   0  -3  20 2674.79 893.232   1 
   0  -3 -21-126.105 197.970   5 
   0  -3  21 226.998 182.847   3 
   0   3  21 116.181 151.633   3 
   0  -3  21 120.014 255.202   1 
   0   3  21-343.435 319.559   1 
   0  -3 -22-42.8308 173.887   5 
   0   3  22 129.539 221.365   3 
   0  -3  22 19.8106 146.054   3 
   0   3  22-225.880 314.820   1 
   0  -3  22 483.158 449.345   1 
   0   3  23 496.333 272.500   3 
   0  -3  23 393.475 212.340   3 
   0  -3  23-122.853 461.407   1 
   0   3  23 347.155 550.330   1 
   0  -3  24 2846.64 519.561   3 
   0   3  24 3241.50 582.368   3 
   0   3  24 3880.11 1106.67   1 
   0  -3  24 2729.68 1000.69   1 
   0   3  25 434.089 314.210   3 
   0  -3  25 577.944 272.786   3 
   0  -3  26 1966.13 465.028   3 
   0   3  26 2023.84 513.284   3 
   0  -3  27 199.276 222.298   3 
   0   3  27 133.770 209.991   3 
   0   3  28 82.3239 170.613   3 
   0   3  29-57.1530 151.660   3 
   0   3  30 345.819 240.257   3 
   0  -3 -31 93.7469 127.623   6 
   0   3  31-25.9996 149.683   3 
   0  -3 -32 413.155 172.620   6 
   0   3  32 14.0124 140.477   3 
   0   3  33 45.6420 118.608   3 
   0  -3  34 418.306 175.394   4 
   0   3  34-81.4080 125.129   3 
   0   4   0 90530.9 2788.06   1 
   0   4   1 9534.30 942.626   1 
   0   4  -1 10577.4 1056.59   1 
   0   4   2 3932.72 651.282   1 
   0   4   3 283.963 219.010   1 
   0   4   4 282.718 230.166   1 
   0   4   5 2136.10 443.527   1 
   0   4   6 1390.38 407.762   1 
   0   4   7 1193.18 363.792   1 
   0   4   8 72135.1 2639.50   1 
   0  -4  -8 76071.1 3070.74   2 
   0   4   9 977.315 369.728   1 
   0  -4  -9 901.471 435.788   2 
   0   4  10 530.026 263.393   1 
   0  -4 -10 634.439 375.628   2 
   0   4  11 309.263 282.581   1 
   0  -4 -11 168.732 243.741   2 
   0  -4 -12 7882.77 1054.95   2 
   0   4  12 7262.22 1029.66   1 
   0  -4 -13-129.434 299.271   2 
   0   4  13 168.727 198.755   1 
   0  -4 -14 2946.88 687.892   2 
   0   4  14 2886.51 724.394   1 
   0  -4 -15 328.035 253.055   2 
   0   4  15 138.999 252.471   1 
   0   4  16 6123.29 1147.70   1 
   0   4  17 575.027 438.035   1 
   0   4  18 2709.55 506.825   3 
   0   4  18 2845.29 828.874   1 
   0  -4 -19 369.898 201.998   5 
   0  -4  19 322.211 215.251   3 
   0   4  19 183.805 180.850   3 
   0   4  19 713.472 477.095   1 
   0  -4 -20 462.509 236.452   5 
   0   4  20 706.380 310.473   3 
   0  -4  20 552.637 243.237   3 
   0   4  20 767.571 545.613   1 
   0  -4 -21 209.109 187.139   5 
   0  -4  21 188.376 235.695   3 
   0   4  21 388.588 261.789   3 
   0   4  21 97.1520 297.417   1 
   0  -4  21 195.968 382.949   1 
   0  -4 -22 504.655 247.893   5 
   0   4  22 731.767 325.748   3 
   0  -4  22 1224.69 385.619   3 
   0  -4  22 786.847 548.696   1 
   0   4  22 956.531 580.262   1 
   0  -4 -23 766.124 267.334   5 
   0   4  23 758.352 333.261   3 
   0  -4  23 743.641 297.979   3 
   0   4  23-9.96225 304.111   1 
   0  -4  23-271.866 482.698   1 
   0   4  24 670.951 321.009   3 
   0  -4  24-137.212 252.698   3 
   0   4  25 295.349 256.444   3 
   0   4  26 381.240 244.385   3 
   0   4  27 224.370 191.384   3 
   0   4  28-176.016 210.023   3 
   0   4  29 100.473 190.587   3 
   0   4  30-22.8297 159.195   3 
   0   4  31-40.7004 144.561   3 
   0  -4 -32 24.2034 128.485   6 
   0   4  32-189.046 182.380   3 
   0   4  33-55.7332 128.575   3 
   0  -4  34 135.180 134.426   4 
   0   4  34 322.845 155.417   3 
   0   5   0 85863.5 2982.50   1 
   0   5   1 8978.42 1019.93   1 
   0   5  -1 9381.67 1083.29   1 
   0   5   2 11279.7 1144.17   1 
   0   5   3 49.3115 221.144   1 
   0   5   4 1110.38 388.295   1 
   0   5   5 842.292 315.766   1 
   0   5   6-121.089 185.712   1 
   0   5   7 1062.95 395.245   1 
   0   5   8 24206.5 1757.84   1 
   0  -5  -9 1693.20 603.316   2 
   0   5   9 1793.51 519.385   1 
   0  -5 -10-42.7996 241.515   2 
   0   5  10 97.5869 180.692   1 
   0  -5 -11 1279.29 507.597   2 
   0   5  11 1536.02 507.598   1 
   0  -5 -12 8991.90 1305.17   2 
   0   5  12 8355.76 1158.15   1 
   0   5  13-141.884 205.135   1 
   0  -5 -13 44.0546 198.589   2 
   0   5  14-157.649 271.921   1 
   0  -5 -14 5.95437 299.175   2 
   0   5  15 204.391 199.477   1 
   0  -5 -15 266.400 279.208   2 
   0   5  16 2253.86 806.348   1 
   0  -5 -16 1975.27 670.158   2 
   0   5  17 410.349 320.691   1 
   0  -5 -18 1093.97 296.843   5 
   0   5  18 1447.19 615.970   1 
   0   5  18 1356.11 364.858   3 
   0  -5 -19 207.490 181.934   5 
   0   5  19 253.426 395.271   1 
   0   5  19-191.474 210.332   3 
   0  -5 -20 207.802 165.778   5 
   0   5  20 24.8094 345.990   1 
   0   5  20 552.057 293.520   3 
   0  -5 -21 204.814 219.565   5 
   0   5  21 316.413 515.284   1 
   0   5  21 153.543 230.049   3 
   0  -5 -22 887.926 339.984   5 
   0  -5  22 936.874 627.147   1 
   0   5  22 902.767 544.734   1 
   0   5  22 779.906 339.593   3 
   0  -5 -23-167.817 250.399   5 
   0   5  23 130.823 421.853   1 
   0  -5  23-221.665 558.455   1 
   0   5  23 142.938 175.382   3 
   0  -5 -24 293.745 233.749   5 
   0   5  24 42.1989 181.520   3 
   0   5  25 154.093 207.920   3 
   0   5  26 98.3879 171.595   3 
   0   5  27 57.1941 193.339   3 
   0   5  28-127.131 190.163   3 
   0   5  29-92.5038 225.683   3 
   0   5  30 370.387 257.551   3 
   0   5  31 264.492 206.831   3 
   0  -5 -32 267.068 182.762   6 
   0   5  32 237.296 173.423   3 
   0  -5  33-143.326 144.928   4 
   0   5  33-38.5591 126.328   3 
   0  -5 -33 152.560 113.875   6 
   0  -5  34 174.281 123.031   4 
   0   5  34 85.1798 107.687   3 
   0   6   0 16033.8 1528.38   1 
   0   6   1-65.7804 207.112   1 
   0   6   2 19516.2 1631.26   1 
   0   6   3 52.2292 199.166   1 
   0   6   4 6029.37 1000.46   1 
   0   6   5 2200.16 596.534   1 
   0   6   6 2111.00 579.365   1 
   0   6   7 257.175 307.967   1 
   0   6   8 10091.7 1270.63   1 
   0   6   9 2206.82 636.365   1 
   0  -6  -9 2810.01 893.072   2 
   0   6  10 1838.21 577.477   1 
   0  -6 -10 1506.74 647.987   2 
   0   6  11 2254.78 706.268   1 
   0  -6 -11 2122.36 723.828   2 
   0  -6 -12 5293.78 1089.13   2 
   0   6  12 4645.28 950.537   1 
   0   6  13 1572.97 614.401   1 
   0  -6 -13 1846.95 686.577   2 
   0   6  14 241.387 284.578   1 
   0  -6 -14 404.042 378.169   2 
   0   6  15 633.677 455.978   1 
   0  -6 -15 1386.07 618.640   2 
   0   6  16 1482.88 685.827   1 
   0  -6 -16 968.210 558.738   2 
   0   6  16 1212.10 360.631   3 
   0  -6 -17 505.578 249.496   5 
   0   6  17 523.489 341.396   1 
   0   6  17 634.643 340.647   3 
   0  -6 -18 823.975 320.667   5 
   0   6  18 1371.78 696.780   1 
   0   6  18 1377.74 425.309   3 
   0  -6 -19 360.924 234.006   5 
   0   6  19 541.115 442.387   1 
   0   6  19 502.025 300.205   3 
   0  -6 -20 1158.16 318.238   5 
   0   6  20 992.894 595.020   1 
   0   6  20 929.362 372.826   3 
   0  -6 -21 35.1239 165.263   5 
   0   6  21-547.643 629.620   1 
   0   6  21-27.0514 180.793   3 
   0  -6 -22 249.965 222.372   5 
   0   6  22-198.515 496.859   1 
   0  -6  22 477.426 459.041   1 
   0   6  22 241.902 215.907   3 
   0   6  23-244.542 238.070   3 
   0  -6 -23 226.523 237.051   5 
   0   6  24-148.589 189.845   3 
   0  -6 -24-175.749 264.820   5 
   0   6  25-7.73414 171.173   3 
   0  -6 -25 97.8563 177.547   5 
   0   6  26 226.153 239.457   3 
   0   6  27-82.1098 198.194   3 
   0   6  28-116.152 200.976   3 
   0   6  29 93.8378 186.457   3 
   0   6  30 139.191 196.525   3 
   0   6  31 1.38384 129.063   3 
   0   6  32-24.0675 122.338   3 
   0  -6 -32-305.048 183.042   6 
   0  -6  33 25.9216 115.102   4 
   0   6  33 124.007 127.683   3 
   0   7   1-285.030 296.953   1 
   0   7   2 1361.95 554.530   1 
   0   7   3 507.677 360.005   1 
   0   7   4 6079.06 1150.17   1 
   0   7   5 1876.46 625.229   1 
   0   7   6 596.602 427.789   1 
   0   7   7-87.4351 262.857   1 
   0   7   8 8149.31 1336.74   1 
   0  -7  -9 2294.04 797.175   2 
   0   7   9 1818.61 627.589   1 
   0  -7 -10 668.860 459.284   2 
   0   7  10 1057.67 512.926   1 
   0  -7 -11 1017.64 564.908   2 
   0   7  11 728.343 431.269   1 
   0  -7 -12 2375.03 866.546   2 
   0   7  12 1921.51 770.181   1 
   0  -7 -13 939.858 578.158   2 
   0   7  13 1032.12 571.091   1 
   0  -7 -14 7.66104 309.734   2 
   0   7  14 98.4750 289.766   1 
   0   7  15 331.867 314.716   3 
   0   7  15 166.450 235.091   1 
   0  -7 -15 291.535 226.998   5 
   0  -7 -15-79.4260 400.140   2 
   0   7  15 1159.86 340.229   7 
   0  -7 -16 1140.06 366.845   5 
   0   7  16 962.603 569.790   1 
   0  -7 -16 1537.95 742.938   2 
   0   7  16 1013.43 410.563   3 
   0   7  17 429.886 298.303   3 
   0  -7 -17 742.791 313.733   5 
   0   7  17 774.902 477.305   1 
   0  -7 -18 656.353 285.254   5 
   0   7  18 328.535 450.005   1 
   0   7  18 1041.88 402.809   3 
   0  -7 -19 549.221 280.286   5 
   0   7  19 628.355 606.809   1 
   0   7  19 701.720 337.358   3 
   0  -7 -20 90.2621 230.954   5 
   0   7  20-82.4961 412.628   1 
   0   7  20 266.370 221.435   3 
   0  -7 -21 137.946 219.307   5 
   0   7  21 299.857 222.443   3 
   0   7  22 4.41389 210.550   3 
   0  -7 -22 86.7072 206.630   5 
   0   7  23-30.4254 188.342   3 
   0  -7 -23-416.169 240.796   5 
   0   7  24 330.620 261.801   3 
   0  -7 -24 77.4802 165.107   5 
   0   7  25 300.571 334.419   3 
   0  -7 -25 199.620 243.103   5 
   0   7  26 183.256 260.527   3 
   0   7  27 111.431 189.811   3 
   0   7  28-54.6772 186.989   3 
   0   7  29 77.6383 153.170   3 
   0   7  30 296.852 218.940   3 
   0   7  31 68.8293 125.284   3 
   0  -7  32 293.571 152.239   4 
   0   7  32 150.477 139.593   3 
   0  -7  33 37.5816 90.0467   4 
   0   7  33 0.69579 83.9252   3 
   0   8   1 674.621 391.318   1 
   0   8   2-100.107 227.678   1 
   0   8   3-39.0117 271.883   1 
   0   8   4 2509.43 776.877   1 
   0   8   5 939.285 420.805   1 
   0   8   6 240.613 305.164   1 
   0   8   7-3.86748 236.137   1 
   0   8   8 6785.88 1357.46   1 
   0  -8  -9 512.940 484.593   2 
   0   8   9 621.567 479.886   1 
   0  -8 -10 650.480 569.771   2 
   0   8  10 490.252 493.313   1 
   0  -8 -11 93.8978 344.374   2 
   0   8  11 289.821 378.115   1 
   0  -8 -12 679.693 704.540   2 
   0   8  12 470.238 477.596   1 
   0   8  13 465.497 268.131   3 
   0   8  13 291.168 322.657   1 
   0  -8 -13 420.350 216.922   5 
   0  -8 -13 285.132 424.538   2 
   0   8  13 511.912 238.963   7 
   0   8  14 560.238 326.668   3 
   0   8  14 156.581 297.655   1 
   0  -8 -14 527.007 256.017   5 
   0  -8 -14 1194.51 742.664   2 
   0   8  14 1058.18 328.527   7 
   0   8  15 32.6506 196.997   3 
   0   8  15-262.325 439.049   1 
   0  -8 -15 101.325 179.179   5 
   0  -8 -15 192.360 400.818   2 
   0   8  15-183.232 235.029   7 
   0  -8 -16 1364.62 351.253   5 
   0   8  16 822.525 522.124   1 
   0  -8 -16 962.466 629.985   2 
   0   8  16 1202.23 415.026   3 
   0   8  17 425.514 250.353   3 
   0  -8 -17 488.796 298.450   5 
   0   8  17 195.346 367.155   1 
   0  -8 -18 436.558 277.250   5 
   0   8  18 165.600 435.625   1 
   0   8  18 492.663 346.486   3 
   0  -8 -19 348.939 247.230   5 
   0   8  19 262.884 413.290   1 
   0   8  19 531.697 307.470   3 
   0  -8 -20-29.8794 175.430   5 
   0   8  20-5.89319 452.730   1 
   0   8  20 268.452 289.102   3 
   0   8  21-97.5573 227.076   3 
   0  -8 -21 164.526 202.409   5 
   0   8  22-41.9591 207.008   3 
   0  -8 -22 54.2926 194.228   5 
   0   8  23-82.3416 222.706   3 
   0  -8 -23-145.244 241.349   5 
   0   8  24 287.727 281.652   3 
   0  -8 -24 83.8958 195.006   5 
   0   8  25-62.4973 255.305   3 
   0  -8 -25 431.744 279.188   5 
   0   8  26-43.0342 172.866   3 
   0   8  27 158.252 214.281   3 
   0   8  28-53.7089 191.949   3 
   0   8  29 49.9427 146.934   3 
   0   8  30 100.717 143.283   3 
   0  -8  31 85.2935 126.631   4 
   0   8  31 152.986 123.066   3 
   0  -8  32 178.398 106.697   4 
   0   8  32 147.792 111.636   3 
   0   9   3-223.689 329.142   1 
   0   9   4 6837.80 1275.82   1 
   0   9   5 585.092 423.413   1 
   0   9   6 288.116 298.319   1 
   0   9   7-409.290 397.003   1 
   0  -9  -8 3259.74 1107.94   2 
   0   9   8 3367.41 984.757   1 
   0  -9  -9 68.2042 334.942   2 
   0   9   9 392.433 294.830   1 
   0  -9 -10 932.537 616.229   2 
   0   9  10 444.752 277.030   3 
   0   9  10 404.605 434.239   1 
   0   9  11 130.937 213.067   3 
   0  -9 -11-100.980 302.111   2 
   0   9  11-320.015 190.526   7 
   0   9  11 48.5346 290.997   1 
   0   9  12 479.019 268.727   3 
   0   9  12 240.358 297.375   1 
   0  -9 -12 902.084 667.734   2 
   0   9  13-119.432 214.135   3 
   0  -9 -13 358.472 233.802   5 
   0  -9 -13 464.080 394.417   2 
   0   9  13 493.393 264.237   7 
   0   9  14 185.265 274.309   3 
   0   9  14 546.986 588.289   1 
   0  -9 -14 121.803 205.126   5 
   0  -9 -14 227.154 450.654   2 
   0   9  14 121.484 187.535   7 
   0  -9 -15 247.574 207.353   5 
   0   9  15-303.731 422.070   1 
   0   9  15 220.474 252.427   3 
   0  -9 -16 606.146 265.207   5 
   0   9  16 120.468 481.197   1 
   0  -9 -16 237.989 587.681   2 
   0   9  16 435.597 312.293   3 
   0   9  17 288.428 290.404   3 
   0   9  17 661.899 578.966   1 
   0  -9 -17 397.741 277.053   5 
   0   9  18 410.283 284.092   3 
   0   9  18 1268.49 678.080   1 
   0  -9 -18 548.158 309.380   5 
   0   9  19 84.7546 250.792   3 
   0  -9 -19-278.829 258.029   5 
   0   9  20 276.721 329.173   3 
   0  -9 -20-49.2358 203.017   5 
   0   9  21 162.680 268.504   3 
   0  -9 -21-43.8172 199.356   5 
   0   9  22 186.740 248.216   3 
   0  -9 -22-39.0769 193.120   5 
   0   9  23 46.6617 203.397   3 
   0  -9 -23 166.361 190.857   5 
   0   9  24-60.7720 200.539   3 
   0  -9 -24-64.9659 193.483   5 
   0   9  25-111.256 194.476   3 
   0  -9 -25-246.591 243.232   5 
   0   9  26 355.259 242.709   3 
   0   9  27 110.522 176.384   3 
   0   9  28 18.0214 169.426   3 
   0   9  29-12.5629 131.559   3 
   0   9  30-23.5939 106.671   3 
   0  -9  30 106.775 129.115   4 
   0   9  31 57.3402 82.1380   3 
   0  -9  31 70.4857 106.788   4 
   0  10   4 790.965 580.534   1 
   0  10   5 324.385 417.421   1 
   0  10   6 351.416 177.402   3 
   0  10   6-311.167 474.259   1 
   0 -10  -7-215.661 454.021   2 
   0  10   7-157.635 220.631   3 
   0  10   7-149.773 390.745   1 
   0  10   8 1699.60 474.718   3 
   0 -10  -8 1226.26 648.822   2 
   0  10   8 2189.04 415.866   7 
   0  10   8 1310.60 635.944   1 
   0  10   9 658.920 313.339   3 
   0 -10  -9 811.001 732.522   2 
   0  10   9 1801.29 376.766   7 
   0  10   9 970.592 524.977   1 
   0  10  10 867.253 360.969   3 
   0 -10 -10 113.703 284.437   2 
   0  10  10 1014.59 303.616   7 
   0  10  10 722.077 552.705   1 
   0  10  11 333.272 281.955   3 
   0 -10 -11 431.027 446.509   2 
   0  10  11-181.401 182.158   7 
   0  10  11-96.5966 396.639   1 
   0  10  12 1050.86 397.290   3 
   0  10  12 593.589 507.602   1 
   0 -10 -12 1260.11 798.163   2 
   0  10  12 1569.16 382.203   7 
   0  10  13-124.519 169.833   3 
   0  10  13-84.1454 417.340   1 
   0 -10 -13 450.621 247.593   5 
   0 -10 -13-258.968 391.955   2 
   0  10  13 285.967 238.534   7 
   0  10  14 207.031 226.106   3 
   0  10  14-272.973 497.027   1 
   0 -10 -14-127.062 197.502   5 
   0 -10 -14-8.11270 504.417   2 
   0  10  14-125.115 183.392   7 
   0 -10 -15-127.218 203.389   5 
   0  10  15-49.0834 336.212   1 
   0 -10 -15 581.522 514.373   2 
   0  10  15-347.858 292.159   3 
   0 -10 -16 391.644 261.121   5 
   0  10  16 253.232 563.561   1 
   0  10  16 413.362 247.697   3 
   0 -10 -16-591.591 423.020   2 
   0 -10 -17 396.969 260.589   5 
   0  10  17 480.887 314.958   3 
   0 -10 -18 537.918 256.136   5 
   0  10  18-333.165 295.170   3 
   0  10  19 288.962 242.094   3 
   0 -10 -19 472.581 291.684   5 
   0  10  20-97.7343 217.984   3 
   0 -10 -20 321.132 244.657   5 
   0  10  21 4.85389 191.355   3 
   0 -10 -21 225.897 214.752   5 
   0  10  22 115.185 251.340   3 
   0 -10 -22 95.0720 185.238   5 
   0  10  23 60.2610 200.531   3 
   0 -10 -23-64.2623 147.527   5 
   0  10  24 160.693 185.164   3 
   0 -10 -24 58.4746 166.603   5 
   0  10  25-8.41846 148.282   3 
   0 -10 -25 114.855 175.945   5 
   0  10  26 5.65897 153.292   3 
   0  10  27-193.657 172.878   3 
   0  10  28-88.4872 140.557   3 
   0 -10  28 113.237 120.067   4 
   0  10  29 114.174 103.020   3 
   0 -10  29-2.21957 109.594   4 
   0  10  30 153.600 104.671   3 
   0  11   4 736.837 271.815   7 
   0  11   5-205.625 206.583   3 
   0 -11  -5 161.287 413.168   2 
   0  11   5 654.626 236.351   7 
   0  11   6-6.26750 174.260   3 
   0 -11  -6-646.901 577.229   2 
   0  11   6 258.874 205.952   7 
   0  11   6-419.861 635.475   1 
   0  11   7-606.823 369.577   3 
   0 -11  -7-109.578 323.006   2 
   0  11   7 502.765 228.447   7 
   0  11   7-216.546 553.123   1 
   0  11   8 1051.49 367.454   3 
   0 -11  -8 1542.31 808.572   2 
   0  11   8 2859.26 488.379   7 
   0  11   8 601.415 534.020   1 
   0  11   9 1422.64 432.922   3 
   0 -11  -9 1953.78 868.883   2 
   0  11   9 2084.85 428.815   7 
   0  11   9 1443.25 825.459   1 
   0  11  10 47.9805 197.335   3 
   0 -11 -10-545.067 554.328   2 
   0  11  10-276.221 207.829   7 
   0  11  10-592.878 649.900   1 
   0  11  11-407.677 310.455   3 
   0  11  11-167.547 486.865   1 
   0 -11 -11-337.541 471.696   2 
   0  11  11 284.274 192.936   7 
   0  11  12 427.559 294.091   3 
   0  11  12 1510.43 845.900   1 
   0 -11 -12 671.498 299.010   5 
   0 -11 -12 823.811 617.606   2 
   0  11  12 1346.41 349.306   7 
   0  11  13 300.629 273.162   3 
   0 -11 -13 703.901 295.169   5 
   0 -11 -13 763.112 619.625   2 
   0  11  13 1160.15 359.801   7 
   0  11  14 53.3471 171.902   3 
   0 -11 -14-514.560 704.125   2 
   0 -11 -14-0.32313 157.623   5 
   0 -11 -15-225.309 234.518   5 
   0  11  15-406.181 260.255   3 
   0 -11 -16 816.991 310.630   5 
   0  11  16 620.178 345.600   3 
   0 -11 -17 111.276 199.685   5 
   0  11  17-176.167 179.165   3 
   0  11  18 399.957 277.674   3 
   0 -11 -18 380.462 222.952   5 
   0  11  19 143.776 166.606   3 
   0 -11 -19 268.173 216.351   5 
   0  11  20 137.759 183.719   3 
   0 -11 -20 280.383 236.605   5 
   0  11  21-133.959 209.041   3 
   0 -11 -21-90.3828 186.167   5 
   0  11  22 110.422 193.646   3 
   0 -11 -22 25.3356 145.928   5 
   0  11  23-8.69943 152.370   3 
   0 -11 -23 50.5600 128.556   5 
   0  11  24-372.451 211.617   3 
   0 -11 -24 59.6913 134.087   5 
   0  11  25 72.1308 138.488   3 
   0 -11 -25 24.2748 129.637   5 
   0  11  26-74.2450 144.664   3 
   0 -11  26 14.2392 123.657   4 
   0  11  27-10.3004 94.8369   3 
   0 -11  27-195.880 139.876   4 
   0  11  28-40.6588 82.1816   3 
   0 -12  -2 288.379 582.002   2 
   0 -12  -3-339.537 470.195   2 
   0  12   4 1077.87 378.103   3 
   0  12   4 1336.91 355.626   7 
   0 -12  -4 636.752 537.347   2 
   0  12   5 121.555 190.247   3 
   0  12   5 592.872 262.888   7 
   0 -12  -5 581.338 518.565   2 
   0  12   6-431.950 266.501   3 
   0  12   6-167.988 192.181   7 
   0 -12  -6-124.315 594.607   2 
   0  12   7 46.5640 195.329   3 
   0  12   7 121.008 188.664   7 
   0 -12  -7 437.154 456.631   2 
   0  12   8 390.374 323.467   3 
   0 -12  -8 61.8888 376.467   2 
   0  12   9 340.512 206.074   3 
   0  12   9 880.442 290.612   7 
   0 -12  -9 1325.72 776.029   2 
   0  12  10 121.224 226.640   3 
   0 -12 -10 317.313 511.509   2 
   0  12  10 73.6576 177.796   7 
   0  12  11-194.244 209.731   7 
   0 -12 -11-97.7871 232.836   5 
   0  12  11 35.6274 191.107   3 
   0  12  12 421.543 230.898   7 
   0 -12 -12 286.107 197.439   5 
   0  12  12 179.258 210.780   3 
   0 -12 -13 528.447 264.710   5 
   0  12  13 202.369 202.352   3 
   0 -12 -14-186.750 210.536   5 
   0  12  14-181.386 193.227   3 
   0 -12 -15-244.512 228.802   5 
   0  12  15 128.381 192.557   3 
   0 -12 -16 320.765 210.807   5 
   0  12  16 66.2390 179.254   3 
   0 -12 -17 123.944 195.770   5 
   0  12  17 12.1234 156.497   3 
   0  12  18 116.926 176.508   3 
   0 -12 -18 22.9684 144.997   5 
   0  12  19 29.7204 152.593   3 
   0 -12 -19-2.01592 146.621   5 
   0  12  20-162.222 159.025   3 
   0 -12 -20-122.645 163.401   5 
   0  12  21-31.1072 154.913   3 
   0 -12 -21 78.3191 123.005   5 
   0  12  22 39.7490 142.794   3 
   0 -12 -22 147.707 153.717   5 
   0  12  23-130.759 146.874   3 
   0 -12 -23 25.4244 116.393   5 
   0  12  24 15.2460 117.866   3 
   0 -12 -24 2.38664 104.423   5 
   0  12  25 371.179 176.794   3 
   0  12  26 36.4675 102.483   3 
   0  12  27 22.1699 92.0306   3 
   0 -13   0 244.945 481.658   2 
   0 -13   1-191.729 495.684   2 
   0 -13  -1 31.0548 363.702   2 
   0 -13  -2 512.725 375.964   2 
   0 -13   2-375.940 461.483   2 
   0  13   3 140.487 167.631   3 
   0 -13   3-150.433 361.854   2 
   0 -13  -3 214.759 556.360   2 
   0  13   4 203.979 188.409   3 
   0 -13  -4-284.927 500.837   2 
   0  13   5-61.1622 151.836   3 
   0  13   5 135.423 158.261   7 
   0 -13   5 577.417 644.595   2 
   0  13   6-118.794 175.953   7 
   0  13   6-4.40852 169.560   3 
   0  13   7 527.032 265.165   7 
   0  13   7-212.158 218.005   3 
   0  13   8 988.532 302.930   7 
   0  13   8 226.416 226.158   3 
   0  13   9 41.1422 157.363   7 
   0  13   9 249.062 221.102   3 
   0  13  10-8.25441 157.186   7 
   0  13  10 125.023 201.112   3 
   0 -13 -10 213.623 190.005   5 
   0  13  11-94.2874 198.221   3 
   0 -13 -11-59.4447 153.654   5 
   0  13  12 62.3411 175.883   3 
   0 -13 -12 266.412 210.107   5 
   0  13  13 34.4822 207.915   3 
   0 -13 -13 199.434 193.211   5 
   0  13  14 251.898 233.898   3 
   0 -13 -14 27.8066 173.390   5 
   0  13  15-194.567 191.002   3 
   0 -13 -15 191.038 171.368   5 
   0  13  16-156.048 174.876   3 
   0 -13 -16 51.2097 147.297   5 
   0  13  17 177.521 173.437   3 
   0 -13 -17 77.2738 145.397   5 
   0  13  18 23.2262 175.364   3 
   0 -13 -18 84.7389 148.228   5 
   0  13  19 25.6522 138.680   3 
   0 -13 -19-75.6537 121.338   5 
   0  13  20 101.039 158.069   3 
   0 -13 -20 30.1133 132.050   5 
   0  13  21-144.711 150.908   3 
   0 -13 -21 29.7715 114.580   5 
   0  13  22 111.243 136.015   3 
   0 -13 -22 13.2637 113.883   5 
   0  13  23-34.0400 102.525   3 
   0 -13 -23 99.2055 119.470   5 
   0  13  24 1.00429 103.932   3 
   0  13  25 20.5782 72.6965   3 
   0  14   1-149.026 163.640   3 
   0  14   2 71.9556 191.805   3 
   0  14   3 5.51691 194.362   3 
   0  14   4 96.5690 161.028   3 
   0  14   5-25.9994 143.841   3 
   0  14   6-179.682 168.859   7 
   0  14   6-152.723 149.698   3 
   0  14   7 296.367 214.463   7 
   0  14   7 132.587 161.403   3 
   0  14   8 71.4230 174.280   3 
   0 -14  -8 24.0859 142.759   5 
   0  14   9 133.166 178.703   3 
   0 -14  -9 131.513 152.220   5 
   0  14  10 118.544 196.523   3 
   0 -14 -10 30.6196 140.398   5 
   0  14  11-16.1172 158.765   3 
   0 -14 -11-101.531 129.227   5 
   0  14  12-19.4664 140.367   3 
   0 -14 -12 261.963 179.343   5 
   0  14  13-158.206 156.324   3 
   0 -14 -13-22.0563 144.981   5 
   0  14  14 87.7013 148.206   3 
   0 -14 -14 101.640 165.026   5 
   0  14  15-154.480 154.555   3 
   0 -14 -15 18.8369 128.922   5 
   0 -14 -16-1.44570 129.567   5 
   0  14  16-309.548 220.537   3 
   0 -14 -17 270.775 162.869   5 
   0  14  17-27.9238 124.312   3 
   0 -14 -18 3.44809 132.893   5 
   0  14  18-245.578 189.427   3 
   0 -14 -19 143.218 122.401   5 
   0  14  19 190.664 142.110   3 
   0 -14 -20-153.390 130.639   5 
   0  14  20-36.0974 135.172   3 
   0 -14 -21 28.6560 108.125   5 
   0  14  21-90.3468 97.7190   3 
   0 -14 -22-19.4503 90.4592   5 
   0  14  22-87.2406 113.582   3 
   0  14  23 46.5073 75.4601   3 
   0  15   0 25.6513 206.211   3 
   0  15   1-31.6060 172.421   3 
   0  15  -1-244.111 225.453   3 
   0  15   2-172.631 181.575   3 
   0  15   3 248.506 197.125   3 
   0  15   4-37.7500 165.405   3 
   0  15   5-100.157 163.684   3 
   0  15   6 309.886 194.582   3 
   0 -15  -6-9.35119 136.614   5 
   0  15   7-141.436 191.191   3 
   0 -15  -7 29.0459 129.506   5 
   0  15   8 114.104 142.629   3 
   0 -15  -8 210.117 155.240   5 
   0  15   9 220.083 204.292   3 
   0 -15  -9 188.164 154.268   5 
   0  15  10-248.302 191.405   3 
   0 -15 -10 33.6008 141.062   5 
   0  15  11 46.0101 140.962   3 
   0 -15 -11 253.486 171.504   5 
   0  15  12 68.7117 133.419   3 
   0 -15 -12 398.863 193.724   5 
   0  15  13-79.6362 142.128   3 
   0 -15 -13-42.1209 120.748   5 
   0  15  14 236.084 179.668   3 
   0 -15 -14-176.283 141.529   5 
   0 -15 -15 89.6054 133.256   5 
   0  15  15 45.4207 112.489   3 
   0 -15 -16 158.536 134.258   5 
   0  15  16 166.973 129.983   3 
   0 -15 -17 165.053 121.870   5 
   0  15  17 4.73363 103.076   3 
   0 -15 -18-32.3823 100.423   5 
   0  15  18-63.2922 97.3212   3 
   0 -15 -19 48.9321 96.5238   5 
   0  15  19-15.7600 95.5062   3 
   0 -15 -20 5.92789 79.7371   5 
   0  15  20-98.4100 104.223   3 
   0  15  21 177.412 106.242   3 
   0  16   0-58.1680 123.420   3 
   0  16   1-14.7153 152.010   3 
   0  16  -1 236.444 184.115   3 
   0  16   2-86.6952 132.024   3 
   0  16  -2-29.5179 135.302   3 
   0  16   3-138.150 154.508   3 
   0  16  -3 166.871 166.516   3 
   0  16   4 12.1139 115.634   3 
   0  16  -4-27.6030 134.408   3 
   0  16   5-32.5784 130.691   3 
   0  16   6 3.92586 122.116   3 
   0 -16  -6-97.4211 129.287   5 
   0  16   7-286.267 176.488   3 
   0 -16  -7-93.5125 115.179   5 
   0  16   8-50.6377 124.313   3 
   0 -16  -8-168.842 127.447   5 
   0  16   9 203.656 167.613   3 
   0 -16  -9 122.982 131.248   5 
   0  16  10-89.9168 140.770   3 
   0 -16 -10-117.588 112.710   5 
   0  16  11-142.091 114.115   3 
   0 -16 -11-70.5740 131.560   5 
   0  16  12 12.4410 109.216   3 
   0 -16 -12 216.065 131.543   5 
   0  16  13 33.5364 109.071   3 
   0 -16 -13 62.0567 120.607   5 
   0 -16 -14 26.2944 96.6273   5 
   0  16  14-203.152 128.959   3 
   0 -16 -15-83.3608 108.001   5 
   0  16  15-40.5363 88.3622   3 
   0 -16 -16 410.441 144.971   5 
   0  16  16 52.7096 112.296   3 
   0 -16 -17 107.742 95.0744   5 
   0  16  17 71.9488 83.4875   3 
   0 -16 -18 91.1262 71.0317   5 
   0  17   0 129.838 133.083   3 
   0  17   1 23.0591 106.792   3 
   0  17  -1 232.964 144.570   3 
   0  17   2-116.575 136.420   3 
   0  17  -2-121.025 144.261   3 
   0  17   3-34.6026 106.856   3 
   0  17  -3-91.1702 120.932   3 
   0  17  -4 99.9685 124.538   3 
   0  17   4-265.965 145.278   3 
   0  17  -5-70.7713 114.772   3 
   0  17   5-205.293 158.694   3 
   0  17  -6-23.7573 115.596   3 
   0  17   6 92.4219 137.415   3 
   0  17   7 110.597 127.153   3 
   0  17  -7-106.146 112.929   3 
   0  17  -8 255.741 142.633   3 
   0  17   8-4.61916 95.3227   3 
   0  17  -9 97.9288 116.964   3 
   0  17   9 150.680 125.452   3 
   0  17  10-18.4606 89.0270   3 
   0  17 -10-6.65842 81.7566   3 
   0 -17 -10 27.2307 75.4643   5 
   0  17 -11 116.960 86.8123   3 
   0  17  11-0.19314 101.253   3 
   0 -17 -11-126.992 86.6351   5 
   0 -17 -12-174.458 78.7958   5 
   0  17 -12-36.7229 41.7526   3 
   0  17  12-2.47557 90.1352   3 
   0 -17 -13 122.712 74.7100   5 
   0  17  13 70.8331 90.5509   3 
   0  18   0 27.0815 71.1150   3 
   0  18  -1-101.963 107.460   3 
   0  18   1-60.1876 75.7555   3 
   0  18   2 45.6459 75.4081   3 
   0  18  -2-242.493 125.703   3 
   0  18  -3-189.020 122.028   3 
   0  18   3 219.377 105.781   3 
   0  18   4 119.875 83.9365   3 
   0  18  -4 18.7459 61.3220   3 
   0  18   5-35.3418 82.5375   3 
   0  18   6 9.73242 59.7530   3 
   0  18   7-66.7682 79.8155   3 
  -1   0  32-75.4224 130.717   3 
  -1   0  31 260.199 181.209   3 
   1   0 -31 265.315 199.586   6 
  -1   0  30-24.7825 145.524   3 
   1   0 -30-17.6906 184.573   6 
  -1   0  29 768.590 310.748   3 
   1   0 -29 696.840 277.514   6 
  -1   0  28 249.053 202.178   3 
   1   0 -28 124.258 175.634   6 
  -1   0  27 230.685 201.890   3 
   1   0 -27 184.092 165.339   6 
  -1   0  26 321.598 236.241   3 
  -1   0  25 12338.7 2004.90   1 
  -1   0  25 14792.1 1182.66   3 
  -1   0  24 832.883 357.399   3 
  -1   0  24 439.025 687.036   1 
  -1   0  23 23.4186 161.404   3 
  -1   0  23 122.494 352.685   1 
  -1   0  22 98.9332 219.986   3 
  -1   0  22-118.727 400.793   1 
  -1   0  21 5692.81 1178.90   1 
  -1   0  21 6300.68 698.677   3 
  -1   0  20 407.629 262.305   3 
  -1   0  20-20.8253 246.635   1 
  -1   0  19 5144.24 1034.01   1 
  -1   0  18 134.750 338.793   1 
  -1   0  17 20849.0 1944.07   1 
  -1   0  16-105.355 239.822   1 
   1   0 -15 4176.58 598.067   2 
  -1   0  15 4367.00 779.997   1 
   1   0 -14 30.3521 135.474   2 
   1   0 -13 20760.0 1223.62   2 
   1   0 -12 197.746 121.016   2 
   1   0 -11 3502.38 478.379   2 
   1   0 -10 158.480 144.068   2 
   1   0  -9 69352.0 1954.90   2 
   1   0  -8 21433.0 1257.70   2 
   1   0  -7 258457. 3433.07   2 
   1   0  -6-58.4606 133.720   2 
   1   0  -5 394467. 3852.02   2 
   1   0  -4 62.8744 95.8276   2 
   1   0  -3 85471.9 1610.98   2 
   1   0  -2 24.5407 70.7939   2 
   1   0  -1 80986.1 1327.42   2 
   1   0   0 11.8355 43.4953   1 
   1   0   0 64.4721 61.9890   2 
   1   0   1 59355.1 955.384   2 
   1   0   1 59088.1 1011.10   1 
   1   0   2 52.1595 105.471   1 
   1   0   2 20.8600 54.8426   2 
   1   0   3 107075. 1873.70   1 
   1   0   4 34.8113 115.141   1 
   1   0   5 137886. 2607.43   1 
   1   0   6 180.172 229.898   1 
  -1   0  -6 113.676 60.5995   2 
  -1   0  -7 61992.9 788.174   2 
   1   0   7 65388.8 2072.15   1 
  -1   0  -8 3709.29 297.712   2 
   1   0   8 11745.6 1106.83   1 
   1   0   9 117880. 3171.79   1 
   1   0  10 457.017 259.187   1 
   1   0  11 105.320 166.220   1 
   1   0  12 389.244 307.144   1 
   1   0  13 61690.5 2867.65   1 
   1   0  14-48.7478 215.450   1 
   1   0  15 1284.18 471.656   1 
   1   0  16 335.457 252.958   1 
   1   0  17 19126.1 1911.33   1 
   1   0  18 312.336 287.604   1 
   1   0  19 1516.59 608.825   1 
   1   0  19 1521.63 341.135   3 
   1   0  20 367.963 462.541   1 
   1   0  20-26.7721 147.420   3 
   1   0  21 1330.84 631.063   1 
   1   0  21 773.062 230.086   3 
   1   0  22-701.435 555.716   1 
   1   0  22 187.828 242.815   3 
   1   0  23 22.3065 402.334   1 
   1   0  23 169.650 188.061   3 
   1   0  24-244.359 460.027   1 
   1   0  24-258.381 252.715   3 
   1   0  25 316.289 210.849   3 
   1   0  26-64.9642 193.571   3 
   1   0  27 297.619 225.837   3 
   1   0  28 150.122 197.723   3 
   1   0  29-125.436 178.394   3 
   1   0  30-3.42444 159.536   3 
   1   0  31 77.3664 160.533   3 
   1   0  31 17.8323 155.277   4 
  -1  -1  34-212.031 95.1414   4 
  -1   1  33 344.530 185.748   3 
   1  -1 -32 61.2048 127.269   6 
  -1   1  32 89.9396 161.914   3 
   1  -1 -31 107.229 176.367   6 
  -1  -1  31 327.324 198.330   3 
  -1   1  31-127.657 196.575   3 
   1  -1 -30-26.7399 148.369   6 
   1   1 -30 9.72245 134.532   6 
  -1  -1  30-164.314 197.510   3 
  -1   1  30-244.217 216.829   3 
   1  -1 -29 296.125 204.449   6 
   1   1 -29 349.214 178.294   6 
  -1  -1  29 627.116 279.609   3 
  -1   1  29 809.814 304.401   3 
   1   1 -28-17.8494 159.473   6 
  -1   1  28-74.6324 234.431   3 
  -1  -1  28 65.2395 159.414   3 
   1   1 -27 28.3111 155.580   6 
  -1   1  27 16.9011 147.740   3 
  -1  -1  27-16.2840 172.678   3 
   1   1 -26 408.772 266.509   6 
  -1  -1  26 150.373 192.309   3 
  -1   1  26 288.744 259.343   3 
   1   1 -25 11690.7 997.544   6 
  -1   1  25 9223.33 917.143   3 
  -1  -1  25 10226.1 962.162   3 
  -1   1  25 7719.63 1536.80   1 
  -1  -1  25 7491.39 1659.44   1 
  -1  -1  24 1934.22 442.829   3 
  -1   1  24 1663.26 417.743   3 
  -1   1  24 985.710 499.275   1 
  -1  -1  24 1784.68 758.360   1 
  -1   1  23 144.801 161.440   3 
  -1  -1  23 403.795 198.479   3 
  -1   1  23 337.703 356.412   1 
  -1  -1  23 440.693 308.587   1 
  -1   1  22 292.162 236.666   3 
  -1  -1  22 429.971 236.233   3 
  -1   1  22 10.6056 283.345   1 
  -1  -1  22 386.929 418.184   1 
  -1  -1  21 4085.26 543.947   3 
  -1   1  21 4555.34 602.188   3 
  -1   1  21 5007.83 1164.34   1 
  -1  -1  21 4086.88 1045.15   1 
  -1  -1  20 357.678 210.201   3 
  -1   1  20 429.900 228.302   3 
  -1   1  20 181.680 352.399   1 
  -1  -1  20 256.506 403.718   1 
  -1   1  19 1534.55 590.737   1 
  -1  -1  19 990.533 490.270   1 
  -1  -1  18 528.915 420.282   1 
  -1   1  18 224.186 248.231   1 
  -1   1  17 29975.1 2324.68   1 
  -1   1  16 191.469 245.390   1 
   1  -1 -15 4522.17 660.074   2 
  -1   1  15 4443.22 818.047   1 
  -1   1  14-100.398 243.039   1 
   1  -1 -14 82.1259 148.580   2 
   1   1 -14 254.244 131.217   2 
   1  -1 -13 5489.47 667.126   2 
   1   1 -13 5192.35 619.032   2 
  -1   1  13 5783.35 830.505   1 
  -1   1  12 1148.06 344.234   1 
   1  -1 -12 1533.78 355.179   2 
   1   1 -12 1449.29 335.451   2 
  -1   1  11 1751.71 443.532   1 
   1  -1 -11 1709.38 361.307   2 
   1   1 -11 1502.00 330.149   2 
  -1   1  10 264.553 223.497   1 
   1   1 -10 305.122 183.188   2 
   1  -1 -10 274.602 160.717   2 
   1   1  -9 97435.1 2327.70   2 
   1  -1  -9 99625.7 2492.94   2 
  -1   1   9 98716.5 2720.11   1 
   1  -1  -8 10270.7 923.244   2 
   1   1  -8 8727.75 773.703   2 
  -1   1   8 11630.7 1032.38   1 
   1  -1  -7 1006.30 270.039   2 
   1   1  -7 1305.25 267.377   2 
   1   1  -6 25602.1 1079.54   2 
   1  -1  -6 24760.3 1141.36   2 
   1  -1  -5 157218. 2705.91   2 
   1   1  -5 155395. 2544.92   2 
   1   1  -4 2557.53 331.247   2 
   1  -1  -4 2384.30 319.663   2 
  -1   1   4 2623.48 290.274   1 
   1   1  -3 77107.2 1648.14   2 
   1  -1  -3 79061.8 1722.23   2 
  -1   1   3 78303.2 1350.42   1 
  -1   1   2 809.474 113.808   1 
   1   1  -2 668.548 175.538   2 
   1  -1  -2 688.798 181.569   2 
   1   1  -1 54046.4 1360.85   1 
   1  -1  -1 54177.8 1255.76   2 
   1   1  -1 55371.1 1300.93   2 
   1   1   0 185.679 136.042   1 
   1   1   0 224.076 116.757   2 
   1  -1   0 144.907 91.8712   2 
   1   1   1 52606.4 1267.35   1 
   1  -1   1 52267.2 1049.23   2 
   1  -1   2 5518.74 297.166   2 
   1   1   2 5692.06 431.632   1 
   1  -1   3 57444.6 772.647   2 
   1   1   3 58110.4 1537.68   1 
   1   1   4 8925.09 670.230   1 
   1   1   5 167304. 3051.26   1 
   1   1   6 517.673 259.181   1 
   1   1   7 724.163 288.339   1 
  -1  -1  -7 577.300 183.534   2 
  -1  -1  -8 8925.64 720.964   2 
   1   1   8 12945.9 1115.85   1 
  -1  -1  -9 99307.3 1957.90   2 
   1   1   9 101951. 3034.24   1 
   1   1  10 228.238 232.671   1 
  -1  -1 -10 44.0398 107.284   2 
   1   1  11 1005.89 329.767   1 
  -1  -1 -11 832.865 198.184   2 
   1   1  12 1900.92 516.367   1 
   1   1  13 52846.9 2697.71   1 
   1  -1  13 49518.7 2564.13   1 
   1  -1  14-11.8759 180.917   1 
   1   1  14-30.8703 189.820   1 
   1  -1  15 787.550 400.871   1 
   1   1  15 1374.98 510.419   1 
   1  -1  16 404.135 338.772   1 
   1   1  16 140.133 261.583   1 
   1  -1  17 22661.1 2106.90   1 
   1   1  17 23788.9 2213.81   1 
   1   1  18 592.542 505.635   1 
   1  -1  18 495.343 217.049   1 
   1  -1  19 333.071 268.889   1 
   1   1  19 591.846 461.407   1 
   1  -1  19 384.808 194.392   3 
   1   1  19 702.339 249.160   3 
   1  -1  20 20.2746 345.850   1 
   1   1  20-33.1688 277.540   1 
   1   1  20 70.3114 174.193   3 
   1  -1  20 44.9523 128.224   3 
   1  -1  21 1758.17 717.509   1 
   1   1  21 1636.08 708.900   1 
   1   1  21 2036.87 425.837   3 
   1  -1  21 1789.52 387.388   3 
   1  -1  22-649.396 575.671   1 
   1   1  22 47.3972 524.433   1 
   1   1  22 292.677 210.274   3 
   1  -1  22 287.773 185.406   3 
   1  -1  23 1137.13 595.778   1 
   1  -1  23 367.248 193.278   3 
   1   1  23 480.242 233.494   3 
   1   1  24 187.491 325.886   1 
   1  -1  24-215.849 441.184   1 
   1   1  24-242.644 240.607   3 
   1  -1  24 158.423 220.705   3 
   1   1  25 474.780 254.676   3 
   1  -1  25 542.201 263.369   3 
   1   1  26 115.362 222.130   3 
   1  -1  26 162.380 182.651   3 
   1   1  27 213.716 216.985   3 
   1  -1  27 395.212 219.695   3 
   1   1  28 148.861 180.392   3 
   1  -1  28 63.7062 197.658   3 
   1  -1  29-234.493 210.541   3 
   1   1  29-1.63415 165.399   3 
   1   1  30-175.852 191.472   3 
   1  -1  30 19.6432 145.350   3 
   1   1  31-75.8055 159.961   3 
   1   1  32 60.3929 137.572   3 
   1  -1  32 9.91903 123.930   4 
   1  -1  33 118.811 99.9525   4 
  -1   2  34-124.410 163.694   3 
   1  -2 -33 343.864 190.240   6 
  -1   2  33 107.344 151.821   3 
   1  -2 -32-114.098 120.820   6 
  -1   2  32 109.732 129.604   3 
   1  -2 -31 94.6882 165.937   6 
  -1   2  31 191.023 187.191   3 
   1  -2 -30-48.2861 141.909   6 
  -1   2  30 105.489 156.329   3 
  -1   2  29 168.206 171.608   3 
  -1  -2  29 44.7885 145.134   3 
   1   2 -28 193.489 156.147   6 
  -1  -2  28-204.011 213.480   3 
  -1   2  28-13.3773 175.723   3 
   1   2 -27-158.531 152.964   6 
  -1   2  27-42.4978 157.126   3 
  -1  -2  27 65.5202 151.743   3 
   1   2 -26 215.661 182.781   6 
  -1   2  26 96.7306 180.936   3 
  -1  -2  26 115.757 160.682   3 
  -1   2  25 1312.88 717.742   1 
  -1  -2  25 918.001 327.615   1 
  -1  -2  25 2026.32 448.048   3 
  -1   2  25 1897.08 430.185   3 
   1   2 -25 1131.00 296.199   6 
  -1  -2  24 1976.26 940.912   1 
  -1   2  24 1487.58 644.355   1 
  -1  -2  24 1807.02 421.763   3 
  -1   2  24 1908.71 437.978   3 
   1   2 -24 1558.34 390.353   6 
  -1  -2  23 1926.07 757.919   1 
  -1   2  23 2408.92 826.793   1 
  -1   2  23 1870.58 447.469   3 
  -1  -2  23 1860.56 421.383   3 
   1   2 -23 2101.32 411.877   6 
  -1  -2  22 306.045 235.176   1 
  -1   2  22 553.587 377.297   1 
  -1   2  22 268.222 193.049   3 
  -1  -2  22 255.357 209.892   3 
   1   2 -22 171.476 191.442   6 
  -1   2  21 2102.77 786.824   1 
  -1  -2  21 2165.71 788.407   1 
  -1   2  21 1836.77 409.292   3 
  -1  -2  21 1820.66 379.280   3 
  -1  -2  20 117.359 326.881   1 
  -1   2  20 297.849 326.342   1 
  -1   2  20 268.597 208.808   3 
  -1  -2  20 127.290 171.823   3 
   1  -2 -20 297.333 219.362   5 
  -1   2  19-158.993 294.234   1 
  -1   2  18 502.671 404.953   1 
  -1   2  17 33438.7 2569.77   1 
  -1   2  16 392.507 350.400   1 
   1  -2 -16 116.317 242.535   2 
  -1   2  15 2540.26 653.243   1 
   1  -2 -15 2391.74 535.609   2 
  -1   2  14 517.010 346.707   1 
   1   2 -14 299.386 240.928   2 
   1  -2 -14 323.918 256.534   2 
   1  -2 -13 8993.57 933.003   2 
   1   2 -13 8663.70 855.864   2 
  -1   2  13 8659.22 1061.96   1 
  -1   2  12 809.665 415.316   1 
   1   2 -12 762.261 299.761   2 
   1  -2 -12 644.854 339.901   2 
  -1   2  11 31.7717 178.351   1 
   1   2 -11 122.853 176.385   2 
   1  -2 -11 67.7357 156.936   2 
  -1   2  10 393.185 294.893   1 
   1   2 -10 359.504 199.378   2 
   1  -2 -10 210.033 169.824   2 
   1  -2  -9 110862. 2940.57   2 
   1   2  -9 110965. 2688.38   2 
  -1   2   9 109895. 2964.52   1 
  -1   2   8 1051.41 395.771   1 
   1   2  -8 939.842 326.217   2 
   1  -2  -8 978.990 374.401   2 
  -1   2   7 370.833 210.797   1 
   1  -2  -7 450.091 229.952   2 
   1   2  -7 274.050 160.207   2 
  -1   2   6 148.889 162.628   1 
   1   2  -6 48.7090 142.006   2 
   1  -2  -6 14.1487 158.071   2 
   1  -2  -5 36121.1 1497.18   2 
   1   2  -5 34044.4 1409.50   2 
  -1   2   5 36150.3 1285.63   1 
  -1   2   4 1333.71 243.622   1 
   1  -2  -4 1282.42 308.905   2 
   1   2  -4 1159.34 312.124   2 
  -1   2   3 46679.6 1214.52   1 
   1  -2  -3 48077.4 1607.29   2 
  -1   2   2 2944.01 289.204   1 
   1  -2  -2 2813.31 400.966   2 
  -1   2   1 46537.8 1211.42   1 
   1   2  -1 43119.0 1596.56   1 
   1  -2  -1 44303.6 1495.94   2 
   1   2   0 3724.86 507.602   1 
   1   2   1 34008.8 1295.90   1 
   1   2   2 1223.47 311.989   1 
   1   2   3 8860.05 713.116   1 
   1   2   4 825.711 264.710   1 
   1   2   5 51307.7 1837.73   1 
   1   2   6 1212.90 313.238   1 
   1   2   7 19722.8 1307.07   1 
   1   2   8 8429.56 967.623   1 
  -1  -2  -9 45424.8 1724.41   2 
   1   2   9 47076.3 2191.74   1 
   1   2  10 941.877 356.532   1 
  -1  -2 -10 485.935 208.585   2 
  -1  -2 -11 2675.46 444.134   2 
   1   2  11 3578.01 690.864   1 
  -1  -2 -12 351.101 213.570   2 
   1   2  12 318.096 292.273   1 
   1   2  13 21227.1 1756.16   1 
   1   2  14 100.485 203.860   1 
   1   2  15 418.595 292.455   1 
   1  -2  16 198.501 288.366   1 
   1   2  16 287.796 344.798   1 
   1   2  17 29342.8 2412.15   1 
   1  -2  17 27919.0 2361.36   1 
   1  -2  18-60.7773 224.300   1 
   1   2  18-41.7852 245.872   1 
   1   2  19 318.598 179.782   3 
   1  -2  19 163.830 160.909   3 
   1  -2  19-80.6167 323.506   1 
   1   2  19 292.048 319.350   1 
   1  -2  20 299.155 192.523   3 
   1   2  20 345.410 257.174   3 
   1  -2  20-87.1772 379.520   1 
   1   2  20 627.754 528.055   1 
  -1  -2 -20-122.076 150.099   5 
   1  -2  21 2060.18 406.241   3 
   1   2  21 2842.39 513.961   3 
   1   2  21 2823.03 867.002   1 
   1  -2  21 1405.39 646.963   1 
  -1  -2 -21 1719.75 350.984   5 
   1   2  22-248.370 303.975   1 
   1  -2  22 216.082 462.510   1 
   1  -2  22-120.744 173.811   3 
   1   2  22 106.196 185.092   3 
   1  -2  23 751.678 507.671   1 
   1   2  23 47.4531 284.519   1 
   1  -2  23 307.864 198.484   3 
   1   2  23 233.751 262.509   3 
   1   2  24-461.778 545.459   1 
   1  -2  24-30.1440 304.407   1 
   1  -2  24 17.5846 154.945   3 
   1   2  24-132.924 193.435   3 
   1   2  25 1665.56 427.609   3 
   1  -2  25 1985.32 448.162   3 
   1   2  26 133.132 167.027   3 
   1  -2  26 547.587 278.692   3 
   1   2  27 11.1457 179.553   3 
   1  -2  27 97.8893 142.437   3 
   1  -2  28-87.5021 142.175   3 
   1   2  28 238.030 207.355   3 
   1   2  29 350.123 222.867   3 
   1   2  30 115.628 178.852   3 
   1   2  31 223.460 178.878   3 
   1   2  32-26.7871 129.729   3 
   1  -2  32 172.826 172.192   4 
   1   2  33 186.258 180.370   3 
   1  -2  33 205.815 125.876   4 
   1  -3 -34-69.0308 111.579   6 
  -1   3  34-26.9339 108.688   3 
   1  -3 -33-235.007 151.757   6 
  -1   3  33 64.9959 118.052   3 
   1  -3 -32 27.6544 144.796   6 
  -1   3  32 61.8341 148.143   3 
   1  -3 -31-58.1437 163.405   6 
  -1   3  31 36.9965 141.039   3 
  -1   3  30 235.333 182.472   3 
  -1   3  29-22.7100 167.911   3 
  -1   3  28-157.716 210.487   3 
  -1  -3  27-107.225 173.183   3 
  -1   3  27-51.0407 224.993   3 
  -1  -3  26 446.417 247.142   3 
  -1   3  26 80.9372 172.718   3 
   1   3 -26 438.002 227.253   6 
  -1   3  25 826.380 341.114   3 
  -1  -3  25 732.104 269.926   3 
   1   3 -25 588.162 254.986   6 
   1   3 -24 452.125 221.326   6 
  -1   3  24 248.694 181.431   3 
  -1  -3  24 272.975 180.269   3 
  -1  -3  24 536.625 560.786   1 
  -1   3  24 613.899 482.393   1 
   1   3 -23 1820.28 386.471   6 
  -1   3  23 2139.07 473.640   3 
  -1  -3  23 2220.63 446.059   3 
  -1  -3  23 1923.73 863.848   1 
  -1   3  23 1942.09 813.784   1 
   1   3 -22 115.014 157.907   6 
  -1  -3  22-168.569 422.878   1 
  -1   3  22 23.8254 263.659   1 
  -1  -3  22 116.615 186.929   3 
  -1   3  22 25.5075 174.719   3 
  -1   3  21 1483.49 606.406   1 
  -1  -3  21 1279.00 601.370   1 
  -1  -3  21 1264.03 333.188   3 
  -1   3  21 1549.48 423.312   3 
   1  -3 -21 1445.95 306.350   5 
   1   3 -21 1245.87 313.886   6 
  -1   3  20 388.930 410.649   1 
  -1   3  20 173.800 197.227   3 
  -1  -3  20 38.3117 143.829   3 
   1  -3 -20 164.996 151.072   5 
   1   3 -20 328.125 200.557   6 
  -1   3  19 293.088 308.265   1 
  -1   3  19 457.830 214.186   3 
  -1   3  18 429.660 437.667   1 
  -1   3  17 17002.0 1833.73   1 
   1  -3 -16 30.4000 185.128   2 
  -1   3  16 371.627 362.141   1 
   1  -3 -15 2665.67 627.754   2 
  -1   3  15 2864.33 748.871   1 
  -1   3  14 3188.64 710.500   1 
   1  -3 -14 2933.91 643.367   2 
   1  -3 -13 41171.2 2225.64   2 
  -1   3  13 40856.0 2318.34   1 
   1  -3 -12 2533.71 602.432   2 
  -1   3  12 2590.36 625.367   1 
   1  -3 -11 7111.71 906.862   2 
  -1   3  11 7630.32 925.331   1 
   1  -3 -10 3621.75 657.874   2 
  -1   3  10 3998.04 652.632   1 
   1  -3  -9 49367.5 2233.00   2 
  -1   3   9 48791.1 2086.29   1 
   1  -3  -8 8909.81 1149.49   2 
  -1   3   8 9508.25 1026.33   1 
   1  -3  -7 2160.08 511.476   2 
  -1   3   7 2545.15 445.536   1 
   1  -3  -6 3666.48 626.475   2 
  -1   3   6 3423.07 501.799   1 
   1  -3  -5 94798.4 2831.04   2 
  -1   3   5 95462.9 2290.98   1 
   1  -3  -4 6905.41 788.237   2 
  -1   3   4 7238.91 594.937   1 
   1  -3  -3 24660.4 1454.90   2 
  -1   3   3 22831.2 1046.05   1 
  -1   3   2 32271.7 1299.05   1 
   1   3  -2 32022.5 1616.84   1 
  -1   3   1 41155.3 1517.42   1 
   1   3  -1 45460.2 2016.96   1 
   1   3   0 13457.1 1107.35   1 
  -1   3   0 12014.7 865.977   1 
   1   3   1 121475. 3167.82   1 
   1   3   2 44487.0 1737.17   1 
   1   3   3 2443.63 454.250   1 
   1   3   4 10832.7 902.899   1 
   1   3   5 62019.2 2166.93   1 
   1   3   6 161.487 185.771   1 
   1   3   7 17339.5 1267.46   1 
   1   3   8 3712.38 814.808   1 
   1   3   9 39843.4 2067.78   1 
  -1  -3 -10 1668.28 419.731   2 
   1   3  10 1682.35 508.470   1 
  -1  -3 -11 7344.21 848.250   2 
   1   3  11 7531.08 1007.68   1 
   1   3  12-34.6914 198.769   1 
  -1  -3 -12 76.9536 175.535   2 
   1   3  13 1102.86 437.555   1 
  -1  -3 -13 330.906 274.562   2 
   1   3  14 25.3758 206.659   1 
   1   3  15 3238.89 779.962   1 
   1   3  16 56.7775 327.641   1 
   1   3  17 14270.6 1732.47   1 
   1   3  18 87.1833 345.976   1 
   1  -3  18 446.637 389.091   1 
   1   3  19 755.083 253.074   3 
   1  -3  19 447.126 230.566   3 
   1  -3  19 629.782 495.327   1 
   1   3  19 320.339 406.952   1 
  -1  -3 -19 516.436 262.902   5 
   1  -3  20 129.248 161.109   3 
   1   3  20 42.0923 196.011   3 
   1  -3  20-32.3015 271.487   1 
   1   3  20 149.099 220.790   1 
  -1  -3 -20 117.987 173.766   5 
   1  -3  21 2324.45 471.122   3 
   1   3  21 3036.25 530.180   3 
   1  -3  21 2217.33 802.680   1 
   1   3  21 2904.95 960.767   1 
  -1  -3 -21 2004.48 370.231   5 
   1   3  22 93.9332 192.764   3 
   1  -3  22 11.7788 203.925   3 
   1  -3  22-489.247 454.623   1 
  -1  -3 -22 201.726 183.243   5 
   1  -3  23 86.3384 448.834   1 
   1   3  23 475.396 393.334   1 
   1  -3  23-113.635 156.137   3 
   1   3  23 266.238 195.492   3 
   1  -3  24 122.925 197.444   3 
   1   3  24 12.4234 200.427   3 
   1  -3  25 2842.09 564.823   3 
   1   3  25 2377.94 540.280   3 
   1   3  26 334.063 198.122   3 
   1  -3  26 684.929 346.546   3 
   1   3  27 144.750 224.026   3 
   1   3  28 221.371 199.117   3 
   1   3  29 366.189 227.199   3 
   1   3  30-171.829 201.383   3 
   1   3  31 477.139 248.975   3 
   1   3  32 51.6532 152.683   3 
   1  -3  32-201.118 224.380   4 
   1   3  33 164.933 144.944   3 
   1  -3  33-210.383 178.126   4 
   1  -3  34-51.8468 103.560   4 
   1  -4 -34 216.484 136.825   6 
  -1   4  34-169.753 149.589   3 
   1  -4 -33 201.954 169.738   6 
  -1   4  33 80.3920 120.001   3 
   1  -4 -32-187.405 166.418   6 
  -1   4  32 214.074 136.586   3 
  -1   4  31 46.7046 158.600   3 
  -1   4  30 153.069 166.624   3 
  -1   4  29 183.350 222.302   3 
  -1   4  28 23.2069 156.629   3 
  -1   4  27 230.898 240.572   3 
  -1   4  26 357.633 267.093   3 
  -1   4  25 457.577 281.509   3 
  -1  -4  24 1065.73 645.180   1 
  -1   4  24 320.074 386.700   1 
  -1   4  24 382.585 269.508   3 
  -1  -4  24 644.646 319.049   3 
  -1  -4  23-197.599 488.854   1 
  -1   4  23-110.317 486.338   1 
  -1   4  23 319.318 209.908   3 
  -1  -4  23 187.506 172.197   3 
   1  -4 -22-246.934 175.741   5 
  -1   4  22-125.863 365.480   1 
  -1  -4  22-135.152 362.341   1 
  -1   4  22 434.405 247.638   3 
  -1  -4  22 28.2171 127.253   3 
   1  -4 -21 628.144 246.316   5 
  -1   4  21 923.399 572.497   1 
  -1  -4  21 608.428 260.187   3 
  -1   4  21 612.274 283.899   3 
   1  -4 -20 195.768 156.725   5 
  -1   4  20 650.429 383.825   1 
  -1  -4  20 556.164 240.984   3 
  -1   4  20 397.095 248.091   3 
   1  -4 -19 1200.19 288.755   5 
  -1   4  19 1448.48 381.886   3 
  -1  -4  19 1029.83 286.548   3 
  -1   4  19 1526.09 624.976   1 
  -1   4  18 201.989 304.141   1 
   1  -4 -17 8091.29 1205.49   2 
  -1   4  17 8127.75 1304.83   1 
  -1   4  16 883.829 490.344   1 
   1  -4 -16 484.353 257.162   2 
  -1   4  15 907.381 469.526   1 
   1  -4 -15 1099.26 461.021   2 
   1  -4 -14 3512.70 762.985   2 
  -1   4  14 2999.14 750.366   1 
   1  -4 -13 39922.9 2494.11   2 
  -1   4  13 40642.1 2413.32   1 
  -1   4  12 1803.87 569.894   1 
   1  -4 -12 1869.28 569.847   2 
  -1   4  11 1716.22 515.294   1 
   1  -4 -11 1574.75 595.398   2 
  -1   4  10 262.065 303.305   1 
   1  -4 -10 308.769 338.567   2 
   1  -4  -9 32588.5 2048.20   2 
  -1   4   9 30525.3 1782.76   1 
   1  -4  -8 9292.17 1146.54   2 
  -1   4   8 8695.56 907.130   1 
   1  -4  -7 27197.4 1813.47   2 
  -1   4   7 24182.0 1422.69   1 
   1  -4  -6 5926.66 867.043   2 
  -1   4   6 5566.76 674.247   1 
   1  -4  -5 5513.40 857.887   2 
  -1   4   5 4883.93 636.269   1 
  -1   4   4 2555.13 429.421   1 
  -1   4   3 1743.66 409.660   1 
  -1   4   2 8226.67 805.931   1 
   1   4  -2 8876.23 1058.38   1 
  -1   4   1 1249.30 359.704   1 
   1   4  -1 889.341 375.013   1 
   1   4   0 16106.1 1327.81   1 
  -1   4   0 16840.2 1185.56   1 
   1   4   1 3211.45 635.478   1 
   1   4   2 389.516 286.480   1 
   1   4   3 1584.87 448.300   1 
   1   4   4 3130.43 588.325   1 
   1   4   5 14038.0 1187.69   1 
   1   4   6 650.866 325.869   1 
   1   4   7 13860.3 1209.10   1 
   1   4   8 2838.07 625.133   1 
   1   4   9 29015.9 1908.78   1 
   1   4  10 2877.10 632.183   1 
  -1  -4 -11 7244.51 1010.58   2 
   1   4  11 7167.67 1009.12   1 
  -1  -4 -12 431.066 322.770   2 
   1   4  12 645.850 392.918   1 
  -1  -4 -13 830.143 413.603   2 
   1   4  13 661.845 364.777   1 
  -1  -4 -14 87.8190 257.459   2 
   1   4  14 64.4979 207.802   1 
   1   4  15 1635.88 617.642   1 
   1   4  16-6.97836 267.840   1 
   1   4  17 4064.48 980.443   1 
   1   4  18 565.550 413.704   1 
   1  -4  18 76.3646 140.477   3 
   1   4  18 134.789 156.030   3 
  -1  -4 -18 74.9231 172.355   5 
   1  -4  19 887.128 580.339   1 
   1   4  19 858.692 494.286   1 
   1  -4  19 368.281 225.482   3 
   1   4  19 591.796 268.011   3 
  -1  -4 -19 745.366 267.512   5 
   1   4  20 356.337 400.509   1 
   1  -4  20 72.5033 369.289   1 
   1  -4  20 187.715 208.248   3 
   1   4  20 150.373 168.638   3 
  -1  -4 -20 541.652 250.309   5 
   1  -4  21 1864.99 788.137   1 
   1   4  21 3354.31 1037.95   1 
   1   4  21 2445.60 506.285   3 
   1  -4  21 2868.50 524.084   3 
  -1  -4 -21 2928.94 446.952   5 
   1   4  22 244.780 297.530   1 
   1  -4  22-365.987 537.350   1 
   1   4  22 193.523 167.293   3 
   1  -4  22 222.644 210.026   3 
  -1  -4 -22 397.154 163.061   5 
   1  -4  23 637.739 527.888   1 
   1   4  23-605.914 661.571   1 
   1  -4  23-190.174 207.851   3 
   1   4  23 387.638 263.487   3 
  -1  -4 -23 16.9666 155.816   5 
   1   4  24 601.645 350.052   3 
   1   4  25 2531.61 568.740   3 
   1   4  26 935.944 378.280   3 
   1   4  27 136.485 218.240   3 
   1   4  28-211.636 178.052   3 
   1   4  29 479.440 246.623   3 
   1   4  30 24.4093 146.328   3 
   1   4  31 104.383 160.697   3 
   1  -4  32-139.292 195.923   4 
   1   4  32 204.922 155.564   3 
   1  -4  33 231.888 159.538   4 
   1   4  33 274.925 182.626   3 
   1  -4  34-43.5194 111.427   4 
  -1   5  34 12.4993 128.430   3 
   1  -5 -33-53.7040 130.179   6 
  -1   5  33 86.6109 124.472   3 
   1  -5 -32 545.551 221.065   6 
  -1   5  32 226.124 157.461   3 
  -1   5  31-129.912 169.321   3 
  -1   5  30-23.7810 173.507   3 
  -1   5  29-43.6274 171.011   3 
  -1   5  28-26.2559 161.530   3 
  -1   5  27 29.3009 174.859   3 
  -1   5  26 106.493 177.222   3 
  -1   5  25 833.480 362.833   3 
  -1   5  24 163.919 236.091   3 
   1  -5 -23-96.1195 181.163   5 
  -1  -5  23 180.584 341.599   1 
  -1   5  23 838.299 549.192   1 
  -1   5  23 85.3211 188.127   3 
   1  -5 -22-418.785 239.299   5 
  -1   5  22-510.926 386.191   1 
  -1   5  22-14.2807 206.041   3 
   1  -5 -21 668.974 275.864   5 
  -1   5  21 93.3392 295.874   1 
  -1   5  21 284.184 222.513   3 
   1  -5 -20-434.413 209.335   5 
  -1   5  20 40.4862 254.223   1 
  -1   5  20-1.33121 163.483   3 
   1  -5 -19 216.306 188.505   5 
  -1   5  19 92.6481 246.533   1 
  -1   5  19 329.286 221.801   3 
   1  -5 -18 441.937 214.320   5 
  -1   5  18 154.131 174.099   3 
  -1   5  18 450.264 534.997   1 
   1  -5 -17 5984.15 1196.47   2 
  -1   5  17 5632.95 1159.44   1 
  -1   5  16-68.8142 198.069   1 
   1  -5 -16 110.553 234.730   2 
  -1   5  15 21.3173 187.295   1 
   1  -5 -15 253.134 319.160   2 
  -1   5  14 330.197 416.809   1 
   1  -5 -14 268.491 380.266   2 
  -1   5  13 2107.36 585.967   1 
   1  -5 -13 2234.50 707.847   2 
  -1   5  12 63.9978 228.245   1 
   1  -5 -12-198.131 293.756   2 
  -1   5  11 2156.94 616.513   1 
   1  -5 -11 2062.22 687.184   2 
  -1   5  10 84.9096 193.586   1 
   1  -5 -10-13.3524 325.710   2 
   1  -5  -9 7650.84 1164.43   2 
  -1   5   9 7675.29 973.843   1 
  -1   5   8 5160.89 802.337   1 
   1  -5  -8 5268.14 1001.01   2 
  -1   5   7 24923.2 1611.12   1 
   1  -5  -7 25352.2 2030.60   2 
  -1   5   6 622.049 289.567   1 
   1  -5  -6 813.184 446.906   2 
  -1   5   5 1028.97 346.046   1 
  -1   5   4 166.078 202.175   1 
  -1   5   3 78.9656 225.370   1 
  -1   5   2 14281.3 1171.61   1 
   1   5  -1 1255.40 501.273   1 
  -1   5   1 1215.98 418.616   1 
   1   5   0 32.7596 186.085   1 
   1   5   1 366.270 323.829   1 
   1   5   2 11186.8 1257.36   1 
   1   5   3 527.705 347.187   1 
   1   5   4-158.348 228.946   1 
   1   5   5 3480.79 677.012   1 
   1   5   6-45.8031 176.346   1 
   1   5   7 8052.34 1070.13   1 
   1   5   8 674.234 347.497   1 
   1   5   9 12472.4 1371.14   1 
   1   5  10 1470.77 492.070   1 
   1   5  11 134.009 216.050   1 
  -1  -5 -11-106.589 347.381   2 
   1   5  12 989.043 450.626   1 
  -1  -5 -12 536.176 395.395   2 
  -1  -5 -13 6820.31 1147.74   2 
   1   5  13 7357.33 1143.59   1 
  -1  -5 -14 1108.62 524.027   2 
   1   5  14 717.710 397.649   1 
   1   5  15-85.0867 350.917   1 
   1   5  16-219.547 342.475   1 
  -1  -5 -17 4673.73 543.729   5 
   1   5  17 3703.63 980.130   1 
   1   5  17 4703.64 672.919   3 
  -1  -5 -18 223.516 172.202   5 
   1   5  18 582.583 419.603   1 
   1   5  18 154.628 151.943   3 
  -1  -5 -19-48.9220 141.949   5 
   1   5  19-127.539 242.856   1 
   1   5  19-69.1114 195.834   3 
  -1  -5 -20 191.274 146.886   5 
   1  -5  20-19.7678 430.644   1 
   1   5  20 590.249 621.771   1 
   1   5  20 57.0934 227.752   3 
  -1  -5 -21 1671.53 406.569   5 
   1   5  21 1252.38 638.074   1 
   1  -5  21 1256.52 737.807   1 
   1   5  21 1395.43 405.524   3 
  -1  -5 -22 634.942 287.914   5 
   1  -5  22 1000.40 686.039   1 
   1   5  22 775.208 516.085   1 
   1   5  22 651.572 316.359   3 
   1   5  23 319.763 220.622   3 
  -1  -5 -23-67.3453 191.296   5 
   1   5  24 947.836 363.825   3 
  -1  -5 -24 885.318 314.084   5 
   1   5  25 2445.84 559.471   3 
   1   5  26 776.927 367.434   3 
   1   5  27 56.1161 181.770   3 
   1   5  28 27.8400 158.629   3 
   1   5  29 228.901 215.049   3 
   1   5  30 149.621 171.683   3 
   1   5  31 248.227 157.366   3 
   1   5  32-23.0682 115.333   3 
   1  -5  32-9.79172 139.509   4 
   1   5  33 83.6222 139.108   3 
   1  -5  33-401.594 185.675   4 
  -1   6  34 36.3412 90.3807   3 
  -1  -6  34-107.317 105.020   4 
  -1   6  33-9.28880 103.897   3 
   1  -6 -33 70.5353 131.005   6 
  -1   6  32 19.7609 120.960   3 
  -1   6  31-98.5939 175.272   3 
  -1   6  30-86.4723 195.480   3 
  -1   6  29-104.740 189.201   3 
  -1   6  28 71.1160 168.425   3 
  -1   6  27 202.322 250.339   3 
  -1   6  26 338.448 288.361   3 
  -1   6  25 690.799 373.823   3 
  -1   6  24-227.951 281.897   3 
   1  -6 -24 212.559 263.516   5 
  -1   6  23-26.3869 187.319   3 
   1  -6 -23-388.090 231.114   5 
  -1   6  22 703.063 448.059   1 
  -1   6  22 267.687 253.506   3 
   1  -6 -22 320.136 231.861   5 
  -1   6  21 151.291 260.948   1 
  -1   6  21 46.2852 177.106   3 
   1  -6 -21-32.8880 186.630   5 
  -1   6  20-175.956 286.887   1 
  -1   6  20 10.6327 198.163   3 
   1  -6 -20-62.1081 190.072   5 
  -1   6  19-192.298 280.183   1 
  -1   6  19-234.497 192.619   3 
   1  -6 -19 59.5525 189.079   5 
  -1   6  18 197.887 312.263   1 
  -1   6  18 86.4101 189.650   3 
   1  -6 -18 491.739 263.707   5 
  -1   6  17 4170.50 1069.54   1 
   1  -6 -17 5935.23 655.556   5 
   1  -6 -17 4382.44 1047.99   2 
  -1   6  17 4457.39 726.518   3 
  -1   6  16-204.856 314.403   1 
  -1   6  16 175.735 195.378   3 
   1  -6 -16 146.975 285.654   2 
  -1   6  15 399.734 331.857   1 
   1  -6 -15 339.084 242.628   2 
  -1   6  14 652.562 415.735   1 
   1  -6 -14 398.050 329.340   2 
  -1   6  13 75.2997 193.463   1 
   1  -6 -13 45.7571 339.633   2 
  -1   6  12 881.836 413.609   1 
   1  -6 -12 407.694 350.938   2 
  -1   6  11 2095.54 652.212   1 
   1  -6 -11 2538.54 850.027   2 
  -1   6  10 294.751 352.723   1 
   1  -6 -10 271.383 353.312   2 
  -1   6   9 5280.58 941.859   1 
   1  -6  -9 6083.72 1201.49   2 
  -1   6   8 759.689 444.928   1 
   1  -6  -8 993.484 520.241   2 
  -1   6   7 2538.26 670.623   1 
   1  -6  -7 3045.55 868.793   2 
  -1   6   6 87.1416 199.879   1 
   1  -6  -6 608.546 540.793   2 
  -1   6   5 2734.83 680.566   1 
  -1   6   4 835.072 386.891   1 
  -1   6   3 784.790 311.008   1 
  -1   6   2 2797.63 611.773   1 
   1   6  -1 9651.50 1240.96   1 
  -1   6   1 9150.79 1053.70   1 
   1   6   0 4119.91 824.970   1 
   1   6   1 4963.78 878.806   1 
   1   6   2 808.433 455.631   1 
   1   6   3 1930.69 623.376   1 
   1   6   4-7.93428 255.497   1 
   1   6   5 7438.77 1101.10   1 
   1   6   6 495.026 348.148   1 
   1   6   7 2768.87 721.354   1 
   1   6   8 841.114 449.988   1 
   1   6   9 7197.94 1088.82   1 
   1   6  10 1740.40 588.572   1 
   1   6  11 1599.82 612.218   1 
  -1  -6 -11 1270.85 640.953   2 
   1   6  12 1606.55 644.905   1 
  -1  -6 -12 1330.41 600.803   2 
  -1  -6 -13 6900.64 1347.60   2 
   1   6  13 7175.83 1342.83   1 
  -1  -6 -14 1401.35 655.844   2 
   1   6  14 1173.41 559.659   1 
  -1  -6 -15 298.162 308.523   2 
   1   6  15-207.919 326.982   1 
  -1  -6 -16-37.0324 183.230   5 
   1   6  16 112.965 216.902   1 
   1   6  16 458.044 249.589   7 
   1   6  16 139.522 223.167   3 
   1   6  17 5994.04 1296.56   1 
   1   6  17 6354.62 813.661   3 
  -1  -6 -17 5745.69 665.385   5 
   1   6  18 241.237 403.419   1 
   1   6  18 1348.62 372.750   3 
  -1  -6 -18 1033.47 334.107   5 
   1   6  19 69.7145 340.127   1 
   1   6  19-147.250 192.152   3 
  -1  -6 -19 32.6904 156.220   5 
   1   6  20 8.27807 316.289   1 
   1   6  20-121.885 223.958   3 
  -1  -6 -20-178.056 192.916   5 
   1  -6  21 991.713 709.776   1 
   1   6  21 833.712 512.438   1 
   1   6  21 1619.08 459.133   3 
  -1  -6 -21 1032.85 336.294   5 
   1   6  22 244.916 312.515   3 
  -1  -6 -22 381.970 277.680   5 
   1   6  23 119.707 234.855   3 
  -1  -6 -23 271.806 228.876   5 
   1   6  24 407.389 285.755   3 
  -1  -6 -24 744.741 314.786   5 
   1   6  25 1614.12 485.132   3 
  -1  -6 -25 1904.37 449.080   5 
   1   6  26 484.666 298.014   3 
   1   6  27-156.130 222.906   3 
   1   6  28-56.1471 187.388   3 
   1   6  29 195.691 207.226   3 
   1   6  30 84.9241 152.466   3 
   1   6  31 23.0224 148.499   3 
   1  -6  31-439.174 203.203   4 
   1  -6  32-367.550 159.634   4 
   1   6  32 114.889 123.656   3 
   1  -6  33 262.055 159.725   4 
   1   6  33 144.369 122.011   3 
  -1  -7  33 214.153 140.030   4 
  -1   7  33 101.303 114.719   3 
  -1   7  32-0.76028 129.880   3 
  -1   7  31 75.2554 131.152   3 
  -1   7  30 402.775 231.357   3 
  -1   7  29 144.862 200.056   3 
  -1   7  28 113.484 186.297   3 
  -1   7  27-74.0244 196.661   3 
  -1   7  26-175.719 209.091   3 
  -1   7  25 87.3611 230.219   3 
  -1   7  24 134.067 226.353   3 
   1  -7 -24-2.23424 185.108   5 
  -1   7  23 99.8867 179.909   3 
   1  -7 -23-126.385 216.475   5 
  -1   7  22 719.648 328.775   3 
   1  -7 -22 37.3504 179.746   5 
   1  -7 -21 870.203 337.685   5 
  -1   7  21 643.955 340.426   3 
  -1   7  21 792.688 504.375   1 
   1  -7 -20 34.2355 192.236   5 
  -1   7  20 293.737 248.925   3 
   1  -7 -19-297.785 219.189   5 
  -1   7  19 422.833 439.372   1 
  -1   7  19 64.9301 176.921   3 
   1  -7 -18 41.6798 200.070   5 
  -1   7  18 481.935 543.244   1 
  -1   7  18 101.988 208.688   3 
  -1   7  17 2023.57 822.272   1 
   1  -7 -17 2248.48 446.233   5 
   1  -7 -17 2166.55 892.968   2 
  -1   7  17 2436.35 602.766   3 
   1  -7 -16 57.4139 181.854   5 
  -1   7  16 79.2710 358.239   1 
   1  -7 -16-273.792 486.777   2 
  -1   7  16 197.393 228.100   3 
   1  -7 -15 416.200 270.903   5 
  -1   7  15 337.722 243.519   1 
  -1   7  15 539.742 336.724   3 
   1  -7 -15 773.483 435.685   2 
  -1   7  14 7.72787 235.100   1 
   1  -7 -14-23.5447 304.444   2 
  -1   7  13 637.454 403.630   1 
   1  -7 -13 40.9433 265.514   2 
  -1   7  12 283.077 346.927   1 
   1  -7 -12-288.782 508.510   2 
  -1   7  11 457.969 332.495   1 
   1  -7 -11 163.590 272.023   2 
  -1   7  10-40.3509 193.395   1 
   1  -7 -10 592.071 424.804   2 
  -1   7   9 1327.64 545.365   1 
   1  -7  -9 1556.49 700.719   2 
  -1   7   8 1565.90 578.065   1 
   1  -7  -8 1398.73 607.766   2 
  -1   7   7 560.032 414.391   1 
   1  -7  -7 551.566 433.772   2 
  -1   7   6 230.943 269.752   1 
   1  -7  -6 521.970 524.395   2 
  -1   7   5 8718.24 1208.59   1 
  -1   7   4 1202.67 502.636   1 
  -1   7   3 2033.17 587.415   1 
  -1   7   2 36.0206 230.466   1 
   1   7   0 1888.71 671.757   1 
   1   7   1 5395.24 1006.91   1 
   1   7   2 3172.02 808.078   1 
   1   7   3 418.503 373.111   1 
   1   7   4 64.9294 250.338   1 
   1   7   5 6476.15 1221.51   1 
   1   7   6-4.52074 261.202   1 
   1   7   7 4597.92 1065.71   1 
   1   7   8 567.968 519.747   1 
   1   7   9 2835.84 838.246   1 
   1   7  10 1493.03 622.633   1 
   1   7  11 352.396 427.676   1 
  -1  -7 -11 612.162 518.771   2 
   1   7  12 153.491 222.481   1 
  -1  -7 -12 347.169 351.915   2 
   1   7  13 4214.12 1088.16   1 
  -1  -7 -13 4120.51 1100.74   2 
  -1  -7 -14 1123.92 346.475   5 
  -1  -7 -14 1837.69 791.721   2 
   1   7  14 971.791 592.086   1 
   1   7  15 503.383 304.339   3 
   1   7  15 353.130 421.971   1 
  -1  -7 -15 652.751 293.799   5 
  -1  -7 -15 1307.58 766.895   2 
   1   7  15 1215.89 359.202   7 
  -1  -7 -16 65.5673 210.366   5 
   1   7  16-58.0183 284.949   1 
   1   7  16 714.192 311.450   7 
   1   7  16-211.462 211.515   3 
   1   7  17 3201.66 1017.74   1 
   1   7  17 3319.44 630.784   3 
  -1  -7 -17 3404.61 573.133   5 
   1   7  18-208.379 429.205   1 
   1   7  18 323.684 258.075   3 
  -1  -7 -18 591.644 252.429   5 
   1   7  19-95.9572 318.770   1 
   1   7  19 122.186 196.076   3 
  -1  -7 -19 58.0443 214.580   5 
   1   7  20-565.660 400.444   1 
   1   7  20 56.3596 233.273   3 
  -1  -7 -20-155.560 232.642   5 
   1   7  21 935.684 402.018   3 
  -1  -7 -21 1231.71 372.476   5 
   1   7  22 90.8828 196.511   3 
  -1  -7 -22-59.2795 230.441   5 
   1   7  23 450.145 266.648   3 
  -1  -7 -23 322.785 230.673   5 
   1   7  24 126.395 191.676   3 
  -1  -7 -24 380.024 242.647   5 
   1   7  25 531.621 312.902   3 
  -1  -7 -25 830.728 348.301   5 
   1   7  26 74.5170 192.239   3 
   1   7  27 287.446 230.556   3 
   1   7  28-129.183 169.170   3 
   1   7  29 168.119 175.049   3 
   1   7  30 121.840 137.000   3 
   1  -7  30 233.613 194.897   4 
   1  -7  31-64.3503 147.254   4 
   1   7  31-233.118 167.351   3 
   1  -7  32 57.7727 108.123   4 
   1   7  32-137.893 108.280   3 
  -1  -8  32-50.5991 107.231   4 
  -1   8  32-171.545 116.191   3 
  -1   8  31 271.287 162.843   3 
  -1   8  30-127.778 124.290   3 
  -1   8  29 229.975 191.383   3 
  -1   8  28 141.794 198.331   3 
  -1   8  27 104.556 196.824   3 
  -1   8  26 52.0327 201.725   3 
  -1   8  25 300.437 265.181   3 
   1  -8 -25 351.796 246.503   5 
  -1   8  24-184.825 234.660   3 
   1  -8 -24-68.9805 217.499   5 
  -1   8  23-9.31412 226.047   3 
   1  -8 -23-48.0730 170.582   5 
  -1   8  22 238.199 299.451   3 
   1  -8 -22 536.593 285.163   5 
  -1   8  21 1004.02 452.203   3 
   1  -8 -21 867.902 362.623   5 
   1  -8 -20 107.887 176.581   5 
  -1   8  20 136.014 226.441   3 
  -1   8  20-245.672 387.698   1 
   1  -8 -19-1.48538 185.792   5 
  -1   8  19-658.879 660.026   1 
  -1   8  19-43.4622 214.924   3 
   1  -8 -18 412.125 265.180   5 
  -1   8  18-7.80651 293.651   1 
  -1   8  18 324.231 268.525   3 
   1  -8 -17 1809.48 435.040   5 
  -1   8  17 858.872 552.796   1 
   1  -8 -17 1427.18 867.211   2 
  -1   8  17 1368.93 482.884   3 
   1  -8 -16 4.04651 163.780   5 
  -1   8  16-485.115 550.380   1 
   1  -8 -16-32.9518 426.253   2 
  -1   8  16 230.474 256.912   3 
   1  -8 -15 372.900 236.865   5 
  -1   8  15-29.1547 337.473   1 
   1  -8 -15 514.761 553.476   2 
  -1   8  15 71.3305 260.426   3 
   1  -8 -14 1060.05 348.055   5 
  -1   8  14 376.561 453.383   1 
   1  -8 -14 1071.90 706.994   2 
  -1   8  14 614.659 353.004   3 
   1  -8 -13 1865.76 402.379   5 
   1  -8 -13 963.186 630.661   2 
  -1   8  13 1188.56 478.209   3 
  -1   8  13 1053.77 604.721   1 
   1  -8 -12 207.581 468.464   2 
  -1   8  12 362.026 436.136   1 
   1  -8 -11 220.883 388.975   2 
  -1   8  11 158.303 293.449   1 
   1  -8 -10 149.424 286.724   2 
  -1   8  10 431.770 434.745   1 
   1  -8  -9 609.909 522.278   2 
  -1   8   9 339.206 312.427   1 
   1  -8  -8 748.534 551.188   2 
  -1   8   8 203.277 265.231   1 
   1  -8  -7 2611.45 896.858   2 
  -1   8   7 3022.59 843.036   1 
   1  -8  -6 482.110 411.331   2 
  -1   8   6 120.503 195.757   1 
   1  -8  -5 4631.03 1143.91   2 
  -1   8   5 4025.08 890.373   1 
  -1   8   4 1163.47 507.465   1 
  -1   8   3 848.089 442.455   1 
   1   8   1 5723.15 1138.16   1 
   1   8   2 172.117 307.814   1 
   1   8   3 1412.08 604.316   1 
   1   8   4-138.180 266.799   1 
   1   8   5 2520.47 800.729   1 
   1   8   6 85.8865 258.455   1 
   1   8   7 1610.12 797.906   1 
   1   8   8 670.264 604.958   1 
   1   8   9 2593.32 994.628   1 
   1   8  10 1053.85 667.409   1 
  -1  -8 -11-19.7217 349.906   2 
   1   8  11 210.899 269.815   1 
  -1  -8 -12 109.407 345.824   2 
   1   8  12 239.961 187.167   7 
   1   8  12 3.63308 270.341   1 
   1   8  13 1409.71 461.895   3 
   1   8  13 1027.74 657.805   1 
  -1  -8 -13 930.737 623.601   2 
   1   8  13 2499.16 451.113   7 
   1   8  14 703.186 343.979   3 
   1   8  14-78.5200 339.551   1 
  -1  -8 -14 553.599 279.483   5 
  -1  -8 -14-257.783 417.018   2 
   1   8  14 712.916 273.270   7 
   1   8  15 518.550 345.900   3 
   1   8  15 69.1061 242.247   1 
  -1  -8 -15 889.540 330.322   5 
  -1  -8 -15-107.033 530.764   2 
   1   8  15 838.238 288.918   7 
  -1  -8 -16 265.309 232.191   5 
   1   8  16-226.251 417.048   1 
   1   8  16 527.893 299.870   7 
   1   8  16-1.61467 205.500   3 
   1   8  17 1506.38 862.824   1 
   1   8  17 1861.55 553.145   3 
  -1  -8 -17 2150.22 490.337   5 
   1   8  18 475.134 499.971   1 
   1   8  18 544.770 331.693   3 
  -1  -8 -18 274.035 220.051   5 
   1   8  19 119.062 352.314   1 
   1   8  19-261.642 284.409   3 
  -1  -8 -19-222.446 260.423   5 
   1   8  20 200.626 257.620   3 
  -1  -8 -20 249.662 230.640   5 
   1   8  21 442.064 316.738   3 
  -1  -8 -21 125.208 250.069   5 
   1   8  22 289.878 258.922   3 
  -1  -8 -22-55.3209 198.612   5 
   1   8  23 160.627 237.178   3 
  -1  -8 -23 250.673 255.699   5 
   1   8  24-248.882 262.897   3 
  -1  -8 -24 453.591 287.918   5 
   1   8  25 460.826 295.654   3 
  -1  -8 -25 287.574 261.197   5 
   1   8  26 248.685 219.603   3 
   1   8  27-193.867 219.750   3 
   1   8  28-192.846 197.971   3 
   1   8  29 263.068 166.277   3 
   1  -8  29-145.481 152.304   4 
   1  -8  30-29.5666 137.197   4 
   1   8  30-32.1594 130.146   3 
   1  -8  31 53.3385 104.750   4 
   1   8  31 210.630 123.836   3 
  -1  -9  31 126.851 118.215   4 
  -1   9  31 154.514 101.137   3 
  -1   9  30 148.531 135.998   3 
  -1   9  29 0.59240 131.859   3 
  -1   9  28 22.7586 130.095   3 
  -1   9  27-155.723 195.318   3 
  -1   9  26 181.813 204.446   3 
  -1   9  25-26.0467 193.886   3 
   1  -9 -25 290.868 224.504   5 
  -1   9  24 131.294 265.468   3 
   1  -9 -24 187.721 211.990   5 
  -1   9  23-34.3337 223.777   3 
   1  -9 -23 113.920 205.027   5 
  -1   9  22 250.218 285.784   3 
   1  -9 -22 236.315 281.466   5 
  -1   9  21 947.884 447.664   3 
   1  -9 -21 337.910 272.210   5 
  -1   9  20 55.1699 220.872   3 
   1  -9 -20 118.503 197.834   5 
   1  -9 -19 328.928 222.727   5 
  -1   9  19-54.7077 277.447   3 
   1  -9 -18 84.2282 197.319   5 
  -1   9  18 310.984 303.848   3 
   1  -9 -17 1635.70 401.124   5 
  -1   9  17 1564.83 806.746   1 
   1  -9 -17 1756.24 873.055   2 
  -1   9  17 879.190 376.258   3 
   1  -9 -16 128.635 192.399   5 
  -1   9  16-687.649 769.185   1 
  -1   9  16-352.321 295.852   3 
   1  -9 -15 189.953 221.449   5 
  -1   9  15 966.076 763.233   1 
   1  -9 -15-525.718 635.400   2 
  -1   9  15 231.006 232.449   3 
   1  -9 -14 853.015 340.525   5 
  -1   9  14 687.965 553.407   1 
   1  -9 -14 755.955 596.945   2 
  -1   9  14 605.149 362.558   3 
   1  -9 -13 1417.15 357.113   5 
  -1   9  13 331.030 578.871   1 
   1  -9 -13 1097.45 715.520   2 
  -1   9  13 580.717 379.163   3 
  -1   9  12-115.981 255.685   3 
  -1   9  12 47.8947 361.787   1 
   1  -9 -12 32.4317 166.256   5 
  -1   9  12 270.160 179.824   7 
  -1   9  11-148.291 245.605   3 
  -1   9  11-37.5691 250.207   1 
   1  -9 -11-192.373 187.995   5 
   1  -9 -11 106.583 299.875   2 
  -1   9  11 149.503 195.924   7 
   1  -9 -10 578.004 527.084   2 
  -1   9  10 472.741 311.446   3 
  -1   9  10 327.062 477.106   1 
   1  -9  -9 1105.20 703.574   2 
  -1   9   9 792.014 556.258   1 
   1  -9  -8 273.662 456.497   2 
  -1   9   8 607.301 437.040   1 
   1  -9  -7 1929.67 807.232   2 
  -1   9   7 1144.94 605.300   1 
   1  -9  -6 871.599 550.227   2 
  -1   9   6 811.029 534.138   1 
   1  -9  -5 1884.85 816.954   2 
  -1   9   5 1415.76 588.546   1 
   1  -9  -4 575.223 519.003   2 
  -1   9   4 548.240 397.612   1 
   1   9   2 70.0542 278.435   1 
   1   9   3 1107.91 626.287   1 
   1   9   4 12.1118 379.070   1 
   1   9   5 2036.41 794.782   1 
   1   9   6 261.198 270.106   1 
   1   9   7 822.604 591.532   1 
   1   9   8 407.568 495.743   1 
   1   9   9 2857.04 1075.12   1 
   1   9  10 743.974 384.898   3 
  -1  -9 -10 405.410 534.526   2 
   1   9  10 1048.15 291.527   7 
   1   9  10 1028.03 667.255   1 
   1   9  11-132.749 209.613   3 
  -1  -9 -11-171.511 323.461   2 
   1   9  11-40.7385 176.947   7 
   1   9  11-336.528 527.053   1 
   1   9  12-144.663 249.555   3 
  -1  -9 -12-668.989 594.516   2 
   1   9  12-301.540 181.485   7 
   1   9  12 2.89372 280.606   1 
   1   9  13 894.324 369.343   3 
   1   9  13 699.309 501.052   1 
  -1  -9 -13 1233.04 753.635   2 
   1   9  13 773.749 297.293   7 
   1   9  14 347.760 299.094   3 
   1   9  14 22.8848 541.044   1 
  -1  -9 -14 47.2635 188.859   5 
  -1  -9 -14 732.166 554.862   2 
   1   9  14 384.536 228.426   7 
   1   9  15 462.664 354.343   3 
   1   9  15 448.747 648.192   1 
  -1  -9 -15 350.621 250.071   5 
  -1  -9 -15 536.620 438.048   2 
   1   9  15 199.571 230.711   7 
  -1  -9 -16 153.532 236.169   5 
   1   9  16-258.006 450.786   1 
   1   9  16 45.2121 197.723   7 
   1   9  16-637.567 333.154   3 
   1   9  17 2485.39 1090.97   1 
   1   9  17 1231.11 518.340   3 
  -1  -9 -17 2409.20 506.692   5 
   1   9  18 1007.85 404.326   3 
  -1  -9 -18 440.338 262.975   5 
   1   9  19 172.016 291.902   3 
  -1  -9 -19 82.7781 226.686   5 
   1   9  20 108.754 213.531   3 
  -1  -9 -20-83.7718 174.275   5 
   1   9  21 222.452 260.524   3 
  -1  -9 -21-25.4087 204.127   5 
   1   9  22 113.710 205.826   3 
  -1  -9 -22-112.923 194.414   5 
   1   9  23-29.5776 211.762   3 
  -1  -9 -23 1.36042 159.047   5 
   1   9  24-47.1234 208.234   3 
  -1  -9 -24-350.098 212.721   5 
   1   9  25 171.064 198.939   3 
  -1  -9 -25-112.907 170.704   5 
   1   9  26 71.9493 145.809   3 
   1   9  27 127.321 174.231   3 
   1   9  28-12.8238 114.892   3 
   1  -9  28 428.414 200.133   4 
   1   9  29 68.4088 98.5974   3 
   1  -9  29 422.929 167.134   4 
   1   9  30-155.266 111.867   3 
   1  -9  30-4.84405 101.944   4 
  -1  10  30 16.5735 91.1922   3 
  -1  10  29 57.6160 110.654   3 
  -1  10  28-217.344 173.989   3 
  -1  10  27-150.707 153.793   3 
  -1  10  26-140.609 182.830   3 
  -1  10  25 123.590 183.408   3 
  -1  10  24-8.69058 156.136   3 
   1 -10 -24-15.8355 157.955   5 
  -1  10  23-40.9142 178.638   3 
   1 -10 -23 175.234 202.067   5 
  -1  10  22-53.2443 205.476   3 
   1 -10 -22 25.3811 168.166   5 
  -1  10  21 292.307 265.035   3 
   1 -10 -21 485.418 263.730   5 
  -1  10  20-311.443 315.898   3 
   1 -10 -20 149.204 183.856   5 
  -1  10  19-96.7797 222.824   3 
   1 -10 -19 42.7913 178.322   5 
  -1  10  18 134.155 246.631   3 
   1 -10 -18 437.115 250.199   5 
  -1  10  17 752.184 389.492   3 
   1 -10 -17 658.108 329.483   5 
   1 -10 -16 167.644 199.829   5 
  -1  10  16 7.91131 260.279   3 
   1 -10 -15 140.609 206.446   5 
  -1  10  15 221.855 253.651   3 
   1 -10 -15 69.7895 353.136   2 
   1 -10 -14 682.030 286.461   5 
  -1  10  14 757.173 355.422   3 
   1 -10 -14 1177.75 648.973   2 
   1 -10 -13 1631.91 372.969   5 
   1 -10 -13 744.060 750.636   2 
  -1  10  13 1259.85 440.132   3 
   1 -10 -12-70.5402 170.014   5 
  -1  10  12 517.135 508.891   1 
   1 -10 -12 674.815 442.630   2 
  -1  10  12 39.6660 197.308   3 
  -1  10  11-10.6213 243.541   3 
  -1  10  11 212.911 314.723   1 
   1 -10 -11-87.3477 174.510   5 
   1 -10 -11 449.965 475.755   2 
  -1  10  11-210.229 201.082   7 
  -1  10  10 525.695 287.909   3 
   1 -10 -10 531.359 536.014   2 
  -1  10  10 1023.14 299.365   7 
  -1  10  10 329.741 424.970   1 
  -1  10   9 1819.94 463.395   3 
   1 -10  -9 955.842 644.132   2 
  -1  10   9 1598.71 651.148   1 
  -1  10   8 284.057 211.970   3 
   1 -10  -8 894.409 554.787   2 
  -1  10   8 379.536 222.395   7 
  -1  10   8-171.811 391.489   1 
   1 -10  -7 878.617 706.731   2 
  -1  10   7 916.481 329.325   3 
  -1  10   7 634.453 404.800   1 
   1 -10  -6 840.948 573.465   2 
  -1  10   6 303.771 354.107   1 
   1 -10  -5 952.174 624.431   2 
   1 -10  -4 633.021 547.965   2 
   1 -10  -3 2243.00 927.763   2 
   1 -10  -2 800.035 645.359   2 
   1  10   3 6.75977 234.801   1 
   1  10   4-126.636 435.121   1 
   1  10   5 1293.16 685.553   1 
   1  10   6 199.911 178.942   7 
   1  10   6-96.5044 348.394   1 
   1  10   7 963.450 336.749   3 
   1  10   7 1706.58 372.964   7 
   1  10   7 1120.24 647.609   1 
   1  10   8 683.521 295.981   3 
   1  10   8 871.933 289.528   7 
   1  10   8 203.633 425.616   1 
   1  10   9 1752.45 445.374   3 
  -1 -10  -9 1345.76 729.590   2 
   1  10   9 2695.40 447.300   7 
   1  10   9 2364.53 975.077   1 
   1  10  10 239.883 203.352   3 
  -1 -10 -10 243.918 398.782   2 
   1  10  10-149.979 170.361   7 
   1  10  10 248.647 435.121   1 
   1  10  11-524.644 271.350   3 
  -1 -10 -11 304.138 383.920   2 
   1  10  11 0.58745 150.592   7 
   1  10  11-247.266 440.908   1 
   1  10  12-459.527 266.616   3 
  -1 -10 -12-193.695 605.485   2 
   1  10  12-132.161 189.206   7 
   1  10  12 417.678 564.875   1 
   1  10  13 639.978 367.895   3 
   1  10  13 446.217 590.339   1 
  -1 -10 -13 958.251 795.946   2 
   1  10  13 1422.91 380.463   7 
   1  10  14 96.5540 237.774   3 
   1  10  14-152.317 487.394   1 
  -1 -10 -14 177.457 217.626   5 
  -1 -10 -14 213.682 486.010   2 
   1  10  14 257.194 233.250   7 
   1  10  15 38.8981 182.409   3 
   1  10  15-103.204 492.221   1 
  -1 -10 -15-137.042 193.138   5 
  -1 -10 -15-428.785 566.342   2 
   1  10  15-189.597 201.843   7 
   1  10  16-8.00223 194.530   3 
   1  10  16-189.322 649.791   1 
  -1 -10 -16 84.0594 176.316   5 
   1  10  17 544.819 340.622   3 
  -1 -10 -17 960.507 321.353   5 
   1  10  18 485.429 310.084   3 
  -1 -10 -18-28.5811 191.495   5 
   1  10  19-298.148 257.694   3 
  -1 -10 -19 21.1419 188.379   5 
   1  10  20-170.907 187.544   3 
  -1 -10 -20 48.3662 215.434   5 
   1  10  21 443.407 273.170   3 
  -1 -10 -21 60.8716 178.249   5 
   1  10  22 130.319 211.009   3 
  -1 -10 -22 205.714 205.852   5 
   1  10  23-125.220 194.644   3 
  -1 -10 -23 26.0227 153.009   5 
   1  10  24-128.408 188.591   3 
  -1 -10 -24-147.447 168.483   5 
   1  10  25 105.159 173.782   3 
  -1 -10 -25-121.890 146.928   5 
   1  10  26-197.727 157.562   3 
   1 -10  26 134.532 160.273   4 
   1  10  27 73.5628 132.068   3 
   1 -10  27-78.7762 154.124   4 
   1  10  28 34.9993 87.3669   3 
   1 -10  28 45.5255 111.102   4 
   1  10  29 63.2089 102.509   3 
   1 -10  29-86.8107 102.218   4 
  -1  11  29 26.7841 75.7813   3 
  -1  11  28-70.1003 95.7075   3 
  -1  11  27-27.4754 123.355   3 
  -1 -11  27 186.937 121.156   4 
  -1  11  26 98.0451 123.650   3 
  -1  11  25 49.7782 132.220   3 
   1 -11 -24 5.72018 143.423   5 
  -1  11  24-12.7206 126.062   3 
   1 -11 -23-81.7601 166.527   5 
  -1  11  23-76.8034 172.393   3 
   1 -11 -22 216.203 204.118   5 
  -1  11  22 30.5401 168.376   3 
   1 -11 -21 273.188 176.095   5 
  -1  11  21 271.549 245.332   3 
   1 -11 -20-74.7892 187.968   5 
  -1  11  20-208.081 215.091   3 
   1 -11 -19-26.8327 159.111   5 
  -1  11  19 181.943 206.007   3 
  -1  11  18 312.945 279.917   3 
   1 -11 -18 303.694 234.757   5 
  -1  11  17 294.118 250.783   3 
   1 -11 -17 597.137 302.723   5 
  -1  11  16 109.992 229.858   3 
   1 -11 -16 342.571 236.826   5 
  -1  11  15 245.362 244.135   3 
   1 -11 -15 433.260 216.795   5 
  -1  11  14 322.522 266.974   3 
   1 -11 -14 111.980 201.655   5 
   1 -11 -13-3.50231 488.711   2 
  -1  11  13 687.116 340.654   3 
   1 -11 -13 1046.44 343.062   5 
   1 -11 -12-564.649 675.423   2 
  -1  11  12 80.6073 220.018   3 
   1 -11 -12-118.906 147.487   5 
   1 -11 -11 216.869 293.337   2 
  -1  11  11 258.522 232.463   3 
   1 -11 -11-132.939 152.934   5 
  -1  11  10 922.701 367.789   3 
   1 -11 -10 319.684 410.515   2 
  -1  11  10 1345.41 329.250   7 
   1 -11 -10 989.030 322.729   5 
  -1  11   9 1315.77 408.880   3 
  -1  11   9 1875.46 408.157   7 
   1 -11  -9 2251.21 916.023   2 
  -1  11   8 191.499 182.404   3 
  -1  11   8 603.754 241.970   7 
   1 -11  -8 200.456 361.288   2 
  -1  11   7 159.964 214.766   3 
   1 -11  -7-176.909 345.798   2 
  -1  11   6-183.216 243.252   3 
  -1  11   6-104.213 177.170   7 
   1 -11  -6 30.3789 353.692   2 
   1 -11  -5 859.339 669.699   2 
   1 -11  -4 436.537 581.504   2 
   1 -11  -3 525.629 539.433   2 
   1 -11  -2 96.2094 453.540   2 
   1 -11  -1 195.822 402.065   2 
   1 -11   0-147.788 305.634   2 
   1  11   1 1996.82 377.751   7 
   1 -11   1 650.574 663.696   2 
   1  11   2-438.655 200.447   7 
   1 -11   2-40.0339 330.128   2 
   1  11   3 370.329 210.695   7 
   1 -11   3 645.214 497.888   2 
   1  11   4 81.2588 212.299   3 
   1 -11   4 668.974 547.449   2 
   1  11   4 637.446 289.927   7 
   1  11   5 338.796 213.720   3 
   1 -11   5 376.937 565.504   2 
   1  11   5 954.621 307.123   7 
   1  11   5 136.026 352.921   1 
   1  11   6-110.908 193.774   3 
   1 -11   6 575.149 457.059   2 
   1  11   6 144.317 214.277   7 
   1  11   6 209.179 271.210   1 
   1  11   7-56.5679 212.579   3 
   1  11   7 154.974 243.062   7 
   1  11   7 302.902 382.139   1 
   1  11   8 319.033 168.409   3 
  -1 -11  -8 658.256 528.672   2 
   1  11   8 692.593 269.510   7 
   1  11   8-89.0691 311.042   1 
   1  11   9 283.226 235.831   3 
  -1 -11  -9-47.5627 483.199   2 
   1  11   9 412.534 226.036   7 
   1  11   9 241.749 490.236   1 
   1  11  10 209.617 181.535   3 
  -1 -11 -10 436.518 423.973   2 
   1  11  10 225.929 181.187   7 
   1  11  10 1003.29 640.847   1 
   1  11  11 414.828 248.982   3 
  -1 -11 -11 15.8371 298.810   2 
   1  11  11 100.221 183.742   7 
   1  11  11-119.572 311.114   1 
   1  11  12 186.305 224.665   3 
   1  11  12-410.802 624.473   1 
  -1 -11 -12-113.883 490.109   2 
   1  11  12-159.678 168.775   7 
   1  11  13 119.615 199.033   3 
   1  11  13 669.072 300.634   1 
  -1 -11 -13 486.874 261.786   5 
  -1 -11 -13 237.272 482.459   2 
   1  11  13 525.813 268.793   7 
   1  11  14 291.473 250.345   3 
   1  11  14 13.9294 166.540   7 
  -1 -11 -14 197.496 192.761   5 
   1  11  15 622.785 328.616   3 
   1  11  15 152.924 165.904   7 
  -1 -11 -15 134.647 232.133   5 
  -1 -11 -16-177.223 215.825   5 
   1  11  16 366.528 289.039   3 
   1  11  17 306.220 295.506   3 
  -1 -11 -17 199.433 210.216   5 
   1  11  18 196.577 249.770   3 
  -1 -11 -18-122.769 178.682   5 
   1  11  19-112.156 261.156   3 
  -1 -11 -19 185.704 182.691   5 
   1  11  20-67.5695 200.929   3 
  -1 -11 -20 19.3498 159.996   5 
   1  11  21 88.7102 187.988   3 
  -1 -11 -21 184.861 200.308   5 
   1  11  22-85.2681 163.594   3 
  -1 -11 -22-0.82656 135.489   5 
  -1 -11 -23 98.2293 162.050   5 
   1  11  23 177.773 158.263   3 
   1 -11  23 165.934 147.894   4 
  -1 -11 -24 19.9391 144.114   5 
   1  11  24 103.242 163.786   3 
   1 -11  24 240.592 151.656   4 
  -1 -11 -25 35.6888 131.885   5 
   1  11  25 206.086 158.205   3 
   1 -11  25-175.020 150.614   4 
   1  11  26 110.007 102.747   3 
   1 -11  26 33.4720 106.380   4 
   1  11  27-137.934 108.383   3 
   1 -11  27-295.692 111.624   4 
   1  11  28 18.5538 76.2168   3 
  -1  12  27 149.077 111.086   3 
  -1  12  26 124.744 97.6855   3 
  -1  12  25 37.2818 105.650   3 
  -1  12  24 67.3547 149.253   3 
   1 -12 -23 210.954 142.690   5 
  -1  12  23 12.5899 142.745   3 
   1 -12 -22 125.314 175.134   5 
  -1  12  22 113.025 192.254   3 
   1 -12 -21 259.517 204.301   5 
  -1  12  21 380.870 247.401   3 
   1 -12 -20 144.181 183.645   5 
  -1  12  20-261.568 247.401   3 
   1 -12 -19-117.236 165.267   5 
  -1  12  19 46.6336 201.533   3 
  -1  12  18 465.489 263.965   3 
   1 -12 -18 264.391 189.254   5 
  -1  12  17 319.540 272.917   3 
   1 -12 -17 467.167 249.104   5 
  -1  12  16 64.5408 170.408   3 
   1 -12 -16-274.238 192.661   5 
  -1  12  15 143.186 230.380   3 
   1 -12 -15 115.618 145.206   5 
  -1  12  14-179.077 203.101   3 
   1 -12 -14 75.2009 197.153   5 
  -1  12  13-225.165 242.854   3 
   1 -12 -13 123.009 158.586   5 
  -1  12  12 197.645 248.743   3 
   1 -12 -12-503.362 223.096   5 
  -1  12  11-118.884 193.788   3 
   1 -12 -11-64.1109 148.445   5 
   1 -12 -10 579.545 238.875   5 
  -1  12  10 338.398 286.046   3 
   1 -12 -10-318.638 445.416   2 
   1 -12  -9 1327.47 356.557   5 
   1 -12  -9 548.088 554.661   2 
  -1  12   9 801.727 314.794   3 
   1 -12  -8-160.065 360.250   2 
  -1  12   8-283.539 243.299   3 
   1 -12  -7 157.596 376.578   2 
  -1  12   7 503.083 266.981   3 
  -1  12   7 813.989 325.757   7 
   1 -12  -6 312.083 315.832   2 
  -1  12   6-386.633 266.313   3 
  -1  12   6 101.483 165.755   7 
   1 -12  -5 417.339 485.700   2 
  -1  12   5-139.009 249.297   3 
   1 -12  -4 221.828 408.622   2 
   1 -12  -3 212.318 478.850   2 
   1 -12  -2 39.4060 444.087   2 
   1 -12  -1 807.159 693.419   2 
   1 -12   0 592.333 669.618   2 
   1 -12   1-122.802 384.579   2 
   1  12   1 718.637 245.132   7 
   1 -12   2-736.979 508.947   2 
   1  12   2 160.378 158.908   7 
   1  12   3 478.690 270.722   3 
   1  12   3 1022.78 286.701   7 
   1 -12   4 45.3844 337.266   2 
   1  12   4 103.011 160.779   3 
   1  12   4 458.231 231.350   7 
   1 -12   5-683.722 696.246   2 
   1  12   5-46.8188 157.760   3 
   1  12   5-164.880 155.983   7 
  -1 -12  -6 322.844 311.667   2 
   1  12   6-97.1885 210.109   3 
   1  12   6 21.2126 153.688   7 
  -1 -12  -7 388.855 431.714   2 
   1  12   7 314.426 250.981   3 
   1  12   7 781.099 299.220   7 
   1  12   8 305.625 232.349   3 
  -1 -12  -8 31.9527 704.145   2 
   1  12   8 407.958 505.328   1 
   1  12   8 1170.81 335.480   7 
   1  12   9-74.1129 225.692   3 
  -1 -12  -9 1157.00 685.641   2 
   1  12   9 405.380 235.457   7 
   1  12   9 334.283 591.107   1 
   1  12  10 126.285 200.490   7 
   1  12  10 87.2931 219.866   3 
   1  12  10-120.842 384.681   1 
   1  12  11-614.633 246.304   7 
   1  12  11-205.372 246.900   3 
   1  12  12-86.0841 183.016   7 
   1  12  12-29.6174 160.151   3 
   1  12  13 596.324 267.670   7 
  -1 -12 -13 385.704 243.666   5 
   1  12  13 271.897 225.388   3 
  -1 -12 -14-50.6353 155.130   5 
   1  12  14 185.574 197.130   3 
  -1 -12 -15 40.2261 153.701   5 
   1  12  15-18.1906 163.250   3 
  -1 -12 -16-207.954 219.890   5 
   1  12  16 126.333 197.682   3 
  -1 -12 -17 292.890 194.449   5 
   1  12  17 124.351 185.383   3 
  -1 -12 -18-45.7429 178.294   5 
   1  12  18 2.98282 165.709   3 
  -1 -12 -19 87.4595 175.887   5 
   1  12  19-103.396 148.364   3 
  -1 -12 -20-49.6575 142.725   5 
   1  12  20-88.1980 165.496   3 
  -1 -12 -21 67.0765 133.686   5 
   1  12  21 251.979 186.288   3 
  -1 -12 -22 141.324 164.059   5 
   1  12  22 107.824 177.200   3 
  -1 -12 -23-341.679 159.731   5 
   1  12  23 174.392 151.164   3 
  -1 -12 -24-13.4386 113.106   5 
   1  12  24 50.0557 95.1217   3 
   1  12  25-12.6183 93.0916   3 
   1  12  26-69.5150 83.4655   3 
  -1  13  26 77.8682 70.4303   3 
  -1  13  25 55.6066 96.8428   3 
  -1  13  24-59.6303 98.2764   3 
  -1  13  23 49.2260 126.928   3 
   1 -13 -22 10.1876 128.220   5 
  -1  13  22 186.702 150.281   3 
   1 -13 -21 1.92660 106.565   5 
  -1  13  21 93.6470 132.672   3 
   1 -13 -20-53.4524 131.664   5 
  -1  13  20 32.5806 158.092   3 
   1 -13 -19-91.3174 147.184   5 
  -1  13  19-197.661 197.845   3 
   1 -13 -18 185.694 178.081   5 
  -1  13  18 199.817 177.793   3 
   1 -13 -17 260.436 214.414   5 
  -1  13  17-134.284 163.353   3 
   1 -13 -16-60.5903 162.651   5 
  -1  13  16-68.1734 163.474   3 
   1 -13 -15-0.28141 142.318   5 
  -1  13  15 165.521 179.678   3 
   1 -13 -14 188.317 190.553   5 
  -1  13  14 96.4468 188.733   3 
   1 -13 -13 592.032 222.971   5 
  -1  13  13 196.419 197.454   3 
   1 -13 -12-491.298 230.481   5 
  -1  13  12-201.164 208.106   3 
   1 -13 -11 30.3206 147.845   5 
  -1  13  11 8.81309 155.900   3 
   1 -13 -10 145.140 185.639   5 
  -1  13  10 241.042 205.014   3 
   1 -13  -9 337.659 229.377   5 
  -1  13   9-297.492 248.852   3 
   1 -13  -8 63.5521 149.207   5 
  -1  13   8-30.3232 195.796   3 
  -1  13   7 461.875 263.581   3 
  -1  13   6-43.9538 183.218   3 
  -1  13   5 325.742 261.190   3 
  -1  13   4 374.091 248.124   3 
   1 -13  -4-330.112 606.941   2 
   1 -13  -3-179.217 627.523   2 
   1 -13  -2 81.5324 470.492   2 
   1 -13  -1 366.182 537.773   2 
   1 -13   0 54.5796 486.012   2 
   1 -13   1-140.285 415.523   2 
   1  13   2-306.054 227.533   3 
   1  13   2 243.751 197.146   7 
   1 -13   2-207.177 495.567   2 
   1  13   3-108.443 178.840   3 
   1  13   3 434.369 224.788   7 
  -1 -13  -3 262.414 568.970   2 
   1  13   4 390.007 241.682   7 
   1  13   4-56.2193 175.115   3 
   1  13   5 596.633 231.956   7 
   1  13   5 229.313 232.844   3 
   1  13   6-2.82578 163.121   7 
   1  13   6-246.113 175.402   3 
   1  13   7 615.742 271.636   7 
   1  13   7-169.064 208.647   3 
   1  13   8 256.414 231.107   7 
   1  13   8 190.750 186.172   3 
   1  13   9 490.985 251.650   7 
   1  13   9 192.289 180.956   3 
   1  13  10-54.4642 161.892   7 
   1  13  10-97.7093 171.506   3 
   1  13  11-31.3660 148.776   7 
   1  13  11 24.8305 159.404   3 
  -1 -13 -11-104.744 180.558   5 
   1  13  12 54.6163 166.696   7 
   1  13  12-223.763 248.436   3 
  -1 -13 -12 59.4937 149.286   5 
   1  13  13 201.324 157.783   3 
  -1 -13 -13 518.367 238.279   5 
   1  13  14 47.3675 144.425   3 
  -1 -13 -14-132.120 194.308   5 
   1  13  15 201.369 172.602   3 
  -1 -13 -15 0.28817 133.071   5 
   1  13  16-95.0101 140.297   3 
  -1 -13 -16-1.40024 152.808   5 
   1  13  17-23.5157 139.620   3 
  -1 -13 -17 82.7704 162.367   5 
   1  13  18 302.445 195.529   3 
  -1 -13 -18 24.1271 134.626   5 
   1  13  19-200.684 175.473   3 
  -1 -13 -19-279.955 166.452   5 
   1  13  20 114.552 147.966   3 
  -1 -13 -20-54.6446 137.113   5 
   1  13  21-94.3379 140.363   3 
  -1 -13 -21-177.304 137.217   5 
   1  13  22 81.1557 113.197   3 
  -1 -13 -22-38.4943 111.379   5 
   1  13  23-1.81089 88.2843   3 
  -1 -13 -23-35.6235 96.6143   5 
   1  13  24-44.7439 99.0131   3 
  -1  14  24-66.2625 100.606   3 
  -1  14  23-21.8128 76.5897   3 
  -1  14  22-7.18864 101.769   3 
  -1  14  21-132.440 155.136   3 
   1 -14 -21 64.0822 102.767   5 
  -1  14  20-145.013 155.786   3 
   1 -14 -20-194.521 126.815   5 
  -1  14  19-118.469 159.138   3 
   1 -14 -19 66.4300 110.173   5 
  -1  14  18 73.2877 152.592   3 
   1 -14 -18 145.482 149.026   5 
  -1  14  17 88.2340 148.492   3 
   1 -14 -17-47.4046 114.679   5 
  -1  14  16 196.224 151.961   3 
   1 -14 -16-158.866 164.985   5 
  -1  14  15 222.348 174.967   3 
   1 -14 -15-147.398 168.606   5 
  -1  14  14 217.706 196.079   3 
   1 -14 -14 225.095 171.798   5 
  -1  14  13 295.260 205.252   3 
   1 -14 -13-33.0135 135.345   5 
  -1  14  12 145.231 191.449   3 
   1 -14 -12 348.731 200.052   5 
  -1  14  11 2.56311 206.356   3 
   1 -14 -11 6.27762 126.996   5 
  -1  14  10 115.535 184.652   3 
   1 -14 -10 123.964 166.945   5 
  -1  14   9 89.9422 157.129   3 
   1 -14  -9 127.396 140.086   5 
  -1  14   8 89.5869 214.114   3 
   1 -14  -8 227.708 176.401   5 
  -1  14   7 134.825 192.874   3 
   1 -14  -7 162.780 174.514   5 
  -1  14   6-64.4231 160.545   3 
   1 -14  -6-235.262 167.736   5 
  -1  14   5 210.079 199.851   3 
  -1  14   4 239.950 251.780   3 
  -1  14   3 256.446 219.839   3 
   1  14   0 51.2245 186.637   3 
   1  14   1-113.639 163.350   3 
   1  14   2-397.584 216.748   3 
   1  14   3 372.078 221.309   7 
   1  14   3-154.754 167.509   3 
   1  14   4 208.891 188.803   7 
   1  14   4 117.365 182.402   3 
   1  14   5-190.470 203.163   7 
   1  14   5 467.350 231.017   3 
   1  14   6-11.5016 177.081   7 
   1  14   6 59.8890 168.454   3 
   1  14   7 421.297 230.934   7 
   1  14   7 179.060 190.157   3 
   1  14   8 710.063 268.198   7 
   1  14   8 121.601 178.386   3 
   1  14   9 646.106 271.724   7 
   1  14   9 323.390 210.118   3 
   1  14  10 127.565 189.637   7 
   1  14  10 304.289 245.852   3 
  -1 -14 -10 370.493 200.410   5 
   1  14  11-119.695 168.079   3 
  -1 -14 -11-74.8728 142.056   5 
   1  14  12 77.4937 131.158   3 
  -1 -14 -12-12.0717 131.457   5 
   1  14  13-275.818 190.231   3 
  -1 -14 -13 89.2107 142.254   5 
   1  14  14 14.1986 139.051   3 
  -1 -14 -14-26.0429 136.689   5 
   1  14  15 95.4470 163.178   3 
  -1 -14 -15 70.2371 146.620   5 
   1  14  16-253.585 198.823   3 
  -1 -14 -16-84.8139 143.074   5 
   1  14  17-60.7598 112.676   3 
  -1 -14 -17 41.4185 138.265   5 
   1  14  18 98.4492 136.763   3 
  -1 -14 -18 63.4618 134.405   5 
   1  14  19 155.731 123.797   3 
  -1 -14 -19 68.5244 114.864   5 
   1  14  20 116.828 109.521   3 
  -1 -14 -20-16.8619 102.699   5 
   1  14  21 80.2884 101.265   3 
  -1 -14 -21 117.476 111.164   5 
   1  14  22 64.5986 78.5084   3 
  -1 -14 -22 129.509 99.4382   5 
  -1  15  21 89.6217 105.332   3 
  -1  15  20-117.900 123.049   3 
  -1  15  19-26.0851 102.362   3 
   1 -15 -19 70.2835 91.1307   5 
  -1  15  18 51.5553 101.598   3 
   1 -15 -18-0.79263 90.6206   5 
  -1  15  17 127.002 156.401   3 
   1 -15 -17 3.43782 97.6476   5 
  -1  15  16-146.708 147.728   3 
   1 -15 -16-86.4156 115.865   5 
  -1  15  15 90.5339 164.337   3 
   1 -15 -15 90.9843 114.693   5 
  -1  15  14 56.9269 134.437   3 
   1 -15 -14-86.4650 133.582   5 
  -1  15  13-57.5985 165.416   3 
   1 -15 -13-8.22789 114.896   5 
  -1  15  12-34.0758 151.996   3 
   1 -15 -12-53.1640 145.978   5 
  -1  15  11 327.914 223.492   3 
   1 -15 -11-56.9596 116.845   5 
  -1  15  10 79.8945 153.960   3 
   1 -15 -10 269.231 174.551   5 
  -1  15   9 167.909 220.315   3 
   1 -15  -9-68.0947 134.641   5 
  -1  15   8 36.3736 139.899   3 
   1 -15  -8 28.5314 134.230   5 
  -1  15   7-47.2790 150.377   3 
  -1  15   6 183.368 225.536   3 
  -1  15   5 217.404 206.299   3 
  -1  15   4 309.650 199.320   3 
  -1  15   3 75.3334 177.187   3 
   1  15  -3-245.688 165.041   3 
   1  15  -2-18.9101 177.874   3 
  -1  15   2-196.387 190.873   3 
  -1  15   1 276.279 200.259   3 
   1  15  -1-48.6073 170.763   3 
  -1  15   0 324.926 217.393   3 
   1  15   0-100.498 133.962   3 
   1  15   1 108.804 157.332   3 
   1  15   2-265.198 253.040   3 
   1  15   3 54.7449 126.679   3 
   1  15   4 197.446 167.555   7 
   1  15   4 127.459 169.821   3 
   1  15   5-174.052 163.463   7 
   1  15   5-90.6919 135.073   3 
   1  15   6-171.507 178.258   7 
   1  15   6-58.5072 156.764   3 
   1  15   7 104.238 177.752   7 
   1  15   7-19.2719 132.863   3 
  -1 -15  -8 33.4453 148.965   5 
   1  15   8-301.722 183.030   3 
  -1 -15  -9 155.291 164.813   5 
   1  15   9-91.5121 161.450   3 
  -1 -15 -10 440.197 205.530   5 
   1  15  10 214.099 174.193   3 
  -1 -15 -11-63.8250 137.910   5 
   1  15  11 112.503 152.401   3 
  -1 -15 -12 22.6849 140.120   5 
   1  15  12-103.379 133.466   3 
  -1 -15 -13 33.5833 116.097   5 
   1  15  13-131.889 152.979   3 
   1  15  14-74.4623 130.148   3 
  -1 -15 -14-11.4220 113.883   5 
   1  15  15 150.692 141.726   3 
  -1 -15 -15 75.6588 128.077   5 
   1  15  16-19.7468 118.272   3 
  -1 -15 -16-85.0184 125.870   5 
   1  15  17-67.0753 117.012   3 
  -1 -15 -17 27.0622 99.3989   5 
   1  15  18-1.32900 98.4467   3 
  -1 -15 -18 142.073 129.765   5 
   1  15  19 28.7123 93.9220   3 
  -1 -15 -19 35.4832 87.6748   5 
  -1 -15 -20-144.745 101.383   5 
  -1 -15 -21-126.047 81.0283   5 
  -1  16  18-46.8996 85.7986   3 
  -1  16  17 87.2818 103.954   3 
   1 -16 -17-94.5893 87.0606   5 
  -1  16  16-70.3410 105.533   3 
   1 -16 -16-111.956 98.2231   5 
  -1  16  15-104.898 108.715   3 
   1 -16 -15 150.989 88.5543   5 
   1 -16 -14 298.755 131.907   5 
  -1  16  14-6.75386 112.529   3 
   1 -16 -13 87.0147 95.1672   5 
  -1  16  13-3.48075 104.000   3 
   1 -16 -12-85.1652 95.9042   5 
  -1  16  12-7.37342 116.105   3 
   1 -16 -11 7.35771 89.4954   5 
  -1  16  11-197.710 189.590   3 
  -1  16  10 121.632 153.871   3 
  -1  16   9 242.815 174.550   3 
  -1  16   8 90.5665 156.278   3 
   1  16  -7 342.184 204.056   3 
  -1  16   7-257.894 196.804   3 
   1  16  -6-160.587 137.581   3 
  -1  16   6 64.8592 128.528   3 
   1  16  -5 27.4553 125.900   3 
  -1  16   5 12.6101 138.414   3 
  -1  16   4 30.1231 148.992   3 
   1  16  -4-37.8571 114.743   3 
   1  16  -3-78.8947 140.698   3 
  -1  16   3-73.9817 129.177   3 
   1  16  -2-92.6339 136.854   3 
  -1  16   2 96.6733 153.018   3 
   1  16  -1-281.382 175.548   3 
  -1  16   1 79.2844 140.168   3 
   1  16   0-46.6572 174.902   3 
  -1  16   0-116.062 164.310   3 
  -1  16  -1 47.4627 132.099   3 
   1  16   1 64.1127 140.536   3 
  -1  16  -2-10.7321 152.501   3 
   1  16   2 26.6942 119.544   3 
   1  16   3-6.78725 142.699   3 
  -1  16  -3 4.96871 122.965   3 
   1  16   4 17.4137 113.737   3 
  -1 -16  -5 53.4655 126.734   5 
   1  16   5 21.9946 122.720   3 
  -1 -16  -6 131.375 129.345   5 
   1  16   6 112.699 137.281   3 
  -1 -16  -7 256.657 146.207   5 
   1  16   7-108.916 121.223   3 
  -1 -16  -8 153.030 125.433   5 
   1  16   8 62.2673 119.798   3 
  -1 -16  -9 33.2440 112.728   5 
   1  16   9-83.3118 108.289   3 
  -1 -16 -10-29.9301 113.936   5 
   1  16  10-86.4593 103.333   3 
  -1 -16 -11 39.7671 110.472   5 
   1  16  11 77.3142 135.368   3 
   1  16  12-185.763 144.153   3 
  -1 -16 -12 69.5281 100.811   5 
   1  16  13 59.1058 106.274   3 
  -1 -16 -13 52.1320 99.0369   5 
   1  16  14 86.4207 95.3523   3 
  -1 -16 -14 217.477 122.341   5 
   1  16  15-108.212 82.8021   3 
  -1 -16 -15 346.548 142.736   5 
   1  16  16-119.352 83.8400   3 
  -1 -16 -16-93.1147 102.630   5 
  -1 -16 -17 108.596 97.5095   5 
  -1 -16 -18-45.4888 73.4016   5 
  -1  17  15-183.446 91.6191   3 
  -1  17  14-24.7941 85.1332   3 
  -1  17  13-130.694 116.509   3 
  -1  17  12 49.4047 98.6085   3 
  -1  17  11-7.29326 100.888   3 
  -1  17  10-69.3622 110.446   3 
  -1  17   9 62.4770 101.642   3 
  -1  17   8 127.736 135.669   3 
  -1  17   7 11.9672 133.810   3 
  -1  17   6 50.1037 110.273   3 
  -1  17   5 4.38968 113.386   3 
  -1  17   4 31.2989 139.965   3 
  -1  17   3 186.106 117.067   3 
   1  17  -3-14.4380 62.7915   3 
   1  17  -2 65.1632 87.8513   3 
  -1  17   2-261.524 163.498   3 
  -1  17   1-140.695 154.246   3 
   1  17  -1-61.2408 69.0609   3 
   1  17   0-39.8760 113.794   3 
  -1  17   0 493.448 200.866   3 
  -1  17  -1-66.9437 126.044   3 
   1  17   1 2.56429 108.990   3 
   1  17   2-49.3598 112.446   3 
  -1  17  -2 80.2898 134.203   3 
  -1  17  -3-60.2170 128.985   3 
   1  17   3-133.753 113.289   3 
  -1 -17  -4-185.064 96.4464   5 
  -1  17  -4 32.1933 109.482   3 
   1  17   4 32.8431 94.0180   3 
   1  17   5-297.548 137.736   3 
  -1  17  -5-35.2258 128.750   3 
  -1 -17  -6 77.2327 89.2080   5 
   1  17   6-189.510 128.942   3 
  -1  17  -6-224.676 150.934   3 
  -1 -17  -7-18.3920 90.7930   5 
   1  17   7-142.355 104.963   3 
  -1  17  -7 20.4235 105.326   3 
  -1 -17  -8 112.171 105.570   5 
  -1  17  -8 18.3517 104.427   3 
   1  17   8-23.8422 55.9321   3 
  -1 -17  -9-17.7853 100.015   5 
  -1  17  -9-56.1492 103.261   3 
   1  17   9 18.7462 65.0806   3 
  -1 -17 -10 142.856 103.869   5 
   1  17  10-4.37043 56.1661   3 
  -1  17 -10 165.674 120.842   3 
   1  17  11-175.361 79.3241   3 
  -1 -17 -11 110.710 107.779   5 
  -1 -17 -12 141.681 101.004   5 
  -1  17 -13 86.3955 99.4814   3 
  -1 -17 -13-15.6913 78.2400   5 
  -1 -17 -14 43.7962 69.6258   5 
  -1  18   9 85.3970 101.751   3 
  -1  18   8 123.421 90.4187   3 
  -1  18   7 226.814 130.789   3 
  -1  18   6-36.4311 101.327   3 
  -1  18   5 36.1983 93.8254   3 
  -1  18   4-48.7590 84.7689   3 
  -1  18   3 169.754 127.339   3 
  -1  18   2-31.4937 85.6487   3 
  -1  18   1-49.6525 88.1669   3 
  -1  18   0 85.7187 96.6743   3 
  -1  18  -1-204.208 126.731   3 
  -1  18  -2 16.7679 90.3103   3 
  -1  18  -3 171.168 113.526   3 
  -1  18  -4-15.3312 85.2476   3 
  -1  18  -5-108.451 104.405   3 
  -1  18  -6 70.3862 105.216   3 
  -1  18  -7 73.2581 100.104   3 
   2   0 -33-246.478 157.512   6 
   2   0 -32-284.237 165.895   6 
  -2   0  32-151.773 139.490   3 
   2   0 -31 287.487 190.017   6 
  -2   0  31 207.608 159.468   3 
   2   0 -30 189.243 206.893   6 
  -2   0  30 383.053 227.189   3 
  -2   0  29 88.1123 150.482   3 
   2   0 -29 192.502 166.786   6 
  -2   0  28 97.3099 146.825   3 
   2   0 -28 130.317 180.884   6 
  -2   0  27 326.698 235.536   3 
   2   0 -27 0.79779 176.221   6 
  -2   0  26 6045.20 753.313   3 
  -2   0  25 2340.36 535.172   3 
  -2   0  25 629.997 442.320   1 
  -2   0  24 4778.39 656.778   3 
  -2   0  24 3850.57 1130.36   1 
  -2   0  23-159.981 182.099   3 
  -2   0  23-64.5579 369.041   1 
  -2   0  22 3409.53 509.860   3 
  -2   0  22 3421.18 943.118   1 
  -2   0  21 3.47256 142.661   3 
  -2   0  21-440.111 521.570   1 
  -2   0  20 7398.36 1280.24   1 
  -2   0  19-104.806 265.651   1 
  -2   0  18 8896.03 1287.42   1 
  -2   0  17 548.965 433.696   1 
   2   0 -16 20068.2 1512.05   2 
  -2   0  16 20358.6 1809.31   1 
   2   0 -15 108.177 194.190   2 
   2   0 -14 3348.02 578.459   2 
   2   0 -13-89.1886 178.733   2 
   2   0 -12 5214.71 717.159   2 
   2   0 -11 54.1023 189.288   2 
   2   0 -10 16843.6 1145.00   2 
   2   0  -9 5376.12 857.859   2 
   2   0  -8 198877. 3684.67   2 
   2   0  -7 65.4971 175.878   2 
   2   0  -6 9615.84 766.701   2 
   2   0  -5 247.411 197.963   2 
   2   0  -4 4792.37 504.314   2 
   2   0  -3 124.316 159.805   2 
   2   0  -2 56453.7 1554.69   2 
   2   0  -1-22.8464 82.6007   1 
   2   0  -1 7.46144 111.305   2 
   2   0   0 142859. 2108.71   1 
   2   0   0 141738. 2287.04   2 
   2   0   1 35.2777 95.8444   1 
   2   0   1 21.8532 118.505   2 
   2   0   2 53168.1 1279.67   2 
   2   0   2 52848.7 1352.39   1 
   2   0   3 148.661 137.733   1 
   2   0   3 62.4073 112.375   2 
   2   0   4 68563.0 1895.11   1 
   2   0   5 135.369 171.356   1 
   2   0   6 28650.7 1406.84   1 
   2   0   7-21.9663 185.268   1 
   2   0   8 210046. 4274.79   1 
   2   0   9 781.712 444.674   1 
   2   0  10 366.160 255.707   1 
   2   0  11-35.5558 204.390   1 
   2   0  12 78600.3 3201.42   1 
   2   0  13 530.531 316.286   1 
   2   0  14 16234.5 1576.42   1 
   2   0  15 295.836 331.718   1 
   2   0  16 21759.3 2041.97   1 
   2   0  17-90.5243 359.479   1 
   2   0  18 8442.69 1354.64   1 
   2   0  19-97.1892 242.718   1 
   2   0  19-198.820 214.479   3 
   2   0  20 547.192 423.134   1 
   2   0  20 540.097 253.663   3 
   2   0  21-220.626 336.284   1 
   2   0  21 118.066 195.087   3 
   2   0  22-225.633 504.663   1 
   2   0  22-23.6960 169.960   3 
   2   0  23-606.151 487.200   1 
   2   0  23 24.4767 199.952   3 
   2   0  24 1742.03 416.139   3 
   2   0  25 340.987 237.194   3 
   2   0  26 747.296 308.734   3 
   2   0  27 59.0709 164.757   3 
   2   0  28 269.337 202.666   3 
   2   0  29-97.2412 139.315   3 
   2   0  29 87.0167 170.993   4 
   2   0  30 240.594 196.397   3 
   2   0  30-275.557 187.127   4 
   2  -1 -34 157.227 157.685   6 
   2   1 -33 133.474 147.346   6 
   2  -1 -33-125.181 167.212   6 
  -2   1  33 67.4292 112.694   3 
   2   1 -32-146.355 150.966   6 
   2  -1 -32-14.1288 143.986   6 
  -2   1  32 6.89335 150.434   3 
   2  -1 -31 50.0957 155.572   6 
   2   1 -31 173.154 178.048   6 
  -2   1  31-149.191 182.918   3 
  -2  -1  31-64.8519 152.270   3 
   2  -1 -30 367.036 252.800   6 
   2   1 -30 303.492 200.303   6 
  -2   1  30 376.518 215.633   3 
  -2  -1  30 431.446 225.628   3 
   2  -1 -29 107.977 174.505   6 
   2   1 -29-171.790 200.020   6 
  -2  -1  29 215.411 150.647   3 
  -2   1  29 253.940 221.712   3 
   2   1 -28-168.648 215.774   6 
  -2  -1  28 117.649 154.705   3 
  -2   1  28 192.412 211.157   3 
  -2  -1  27 9.97636 183.897   3 
  -2   1  27-126.198 226.341   3 
   2   1 -27 46.5881 177.318   6 
  -2   1  26 2143.89 459.794   3 
  -2  -1  26 3361.07 565.605   3 
   2   1 -26 2721.93 506.948   6 
   2   1 -25 2265.96 486.244   6 
  -2  -1  25 358.002 521.152   1 
  -2   1  25 1857.18 818.445   1 
  -2  -1  25 1886.20 443.424   3 
  -2   1  25 1566.26 444.953   3 
  -2  -1  24 1630.88 800.216   1 
  -2   1  24 2053.50 779.390   1 
   2   1 -24 3402.59 557.477   6 
  -2  -1  24 2242.98 467.906   3 
  -2   1  24 2051.56 425.252   3 
  -2   1  23 289.027 211.375   3 
  -2  -1  23-57.7423 139.399   3 
  -2  -1  23-92.7555 361.132   1 
  -2   1  23 200.299 278.974   1 
  -2  -1  22 2774.86 452.552   3 
  -2   1  22 3077.95 524.333   3 
  -2  -1  22 2638.95 848.292   1 
  -2   1  22 2679.31 826.116   1 
  -2  -1  21 516.402 252.359   3 
  -2   1  21 221.070 200.492   3 
  -2  -1  21-61.9673 346.468   1 
  -2   1  21 493.599 290.684   1 
  -2  -1  20 4945.45 1055.70   1 
  -2   1  20 4920.64 1071.92   1 
  -2   1  20 4209.54 538.435   3 
  -2  -1  19 176.262 335.529   1 
  -2   1  19-118.985 322.054   1 
  -2   1  18 7277.80 1148.46   1 
  -2   1  17 1037.30 448.183   1 
   2  -1 -17 755.062 357.044   2 
   2  -1 -16 11922.8 1228.34   2 
   2   1 -16 12851.3 1207.96   2 
  -2   1  16 12597.6 1397.00   1 
  -2   1  15 1275.94 434.184   1 
   2  -1 -15 1700.05 456.029   2 
   2   1 -15 1819.59 426.303   2 
   2  -1 -14 5484.56 753.831   2 
   2   1 -14 5514.64 742.449   2 
  -2   1  14 5336.53 815.741   1 
  -2   1  13 1337.24 441.512   1 
   2  -1 -13 1107.06 369.867   2 
   2   1 -13 1322.78 375.102   2 
   2  -1 -12 49719.3 2179.90   2 
   2   1 -12 52202.0 2160.70   2 
  -2   1  12 51029.6 2288.86   1 
   2   1 -11-16.8346 148.362   2 
   2  -1 -11 18.9698 167.703   2 
   2   1 -10 19300.8 1241.98   2 
   2  -1 -10 18491.6 1262.15   2 
   2   1  -9 16472.6 1174.47   2 
   2  -1  -9 16725.4 1197.45   2 
   2  -1  -8 138645. 3278.26   2 
   2   1  -8 138759. 3096.02   2 
   2   1  -7-104.536 171.014   2 
   2  -1  -7-5.92080 177.741   2 
   2   1  -6 4623.37 552.401   2 
   2  -1  -6 4794.32 579.711   2 
   2   1  -5 398.835 248.857   2 
   2  -1  -5 332.347 223.382   2 
   2   1  -4 29539.6 1291.26   2 
   2  -1  -4 32147.5 1347.15   2 
   2   1  -3 4583.51 488.915   2 
   2  -1  -3 5165.47 521.748   2 
   2  -1  -2 2922.76 390.872   2 
   2   1  -2 2658.45 385.258   2 
   2   1  -1 2077.30 350.047   1 
   2  -1  -1 1924.64 313.857   2 
   2   1  -1 1914.47 334.453   2 
   2   1   0 78164.9 1905.81   2 
   2  -1   0 79296.3 1765.32   2 
   2   1   1 876.233 236.039   1 
   2  -1   1 751.899 150.607   1 
   2  -1   1 814.356 193.794   2 
   2   1   1 906.445 242.748   2 
   2   1   2 2416.49 357.176   1 
   2  -1   2 2179.32 266.702   2 
   2   1   2 2496.07 348.019   2 
   2  -1   2 2105.11 264.474   1 
   2  -1   3 31882.7 901.889   2 
   2  -1   3 30128.8 1086.38   1 
   2  -1   4 13380.7 524.748   2 
   2  -1   4 12523.1 792.710   1 
   2   1   4 14349.9 956.330   1 
   2  -1   5 5917.48 282.318   2 
   2  -1   5 5585.64 575.461   1 
   2   1   5 6583.18 669.475   1 
   2   1   6 6905.13 741.360   1 
   2  -1   6 6346.38 652.726   1 
   2   1   7 173.221 228.801   1 
   2  -1   7-9.47327 150.351   1 
   2  -1   8 147548. 3572.62   1 
   2   1   8 152819. 3734.20   1 
   2   1   9 863.627 441.449   1 
   2  -1   9 542.885 389.639   1 
  -2  -1  -9 114.482 179.021   2 
  -2  -1 -10 6658.16 415.610   2 
   2   1  10 8321.68 954.999   1 
   2  -1  10 7741.48 906.275   1 
   2   1  11 12907.5 1253.36   1 
   2  -1  11 12119.2 1186.58   1 
   2  -1  12 38360.0 2249.54   1 
   2   1  12 37403.9 2231.67   1 
   2  -1  13 2673.92 668.278   1 
   2   1  13 2275.08 603.274   1 
   2   1  14 2696.17 646.972   1 
   2  -1  14 2467.72 636.645   1 
   2  -1  15 1810.12 598.207   1 
   2   1  15 1884.66 586.975   1 
   2   1  16 11071.6 1467.12   1 
   2  -1  16 10632.6 1414.16   1 
   2   1  17 262.444 322.692   1 
   2  -1  17-52.6909 242.522   1 
   2   1  18 8284.36 1360.18   1 
   2  -1  18 7778.99 1306.28   1 
   2  -1  19-8.84709 340.786   1 
   2   1  19 109.549 285.663   1 
   2  -1  19-133.277 178.065   3 
   2   1  19 4.75051 200.665   3 
   2  -1  20 201.689 368.416   1 
   2   1  20 25.7000 244.899   1 
   2  -1  20 190.431 213.533   3 
   2   1  20 433.772 221.924   3 
   2  -1  21 727.857 548.817   1 
   2   1  21-165.521 239.947   1 
   2  -1  21 614.191 271.656   3 
   2   1  21 383.148 197.390   3 
   2  -1  22 518.456 461.983   1 
   2   1  22-14.6602 458.800   1 
   2  -1  22 268.113 180.435   3 
   2   1  22 267.558 195.000   3 
   2  -1  23 210.007 353.410   1 
   2   1  23 108.530 363.064   1 
   2   1  23 142.772 200.873   3 
   2  -1  23 180.898 215.496   3 
   2  -1  24 939.079 325.393   3 
   2   1  24 554.279 269.461   3 
   2  -1  25 262.579 199.583   3 
   2   1  25-65.1302 157.331   3 
   2  -1  26 498.151 279.236   3 
   2   1  26 681.638 293.768   3 
   2   1  27 291.904 213.875   3 
   2  -1  27 114.235 223.000   3 
   2   1  28-111.892 146.672   3 
   2  -1  28 128.203 194.427   3 
   2   1  29 51.4116 138.562   3 
   2  -1  29 84.6335 197.587   4 
   2  -1  29-38.3112 161.061   3 
   2   1  30 84.0082 168.773   3 
   2  -1  30 642.616 257.424   4 
   2   1  31 137.972 157.020   3 
   2  -1  31-333.254 160.928   4 
   2  -1  32-329.158 154.599   4 
   2  -2 -34 298.514 174.157   6 
  -2   2  34 322.297 178.319   3 
   2  -2 -33-49.6237 123.813   6 
  -2   2  33 89.9598 139.522   3 
   2  -2 -32 26.7228 128.865   6 
  -2   2  32-91.6955 131.238   3 
   2  -2 -31 69.8772 149.426   6 
   2   2 -31-146.849 129.148   6 
  -2   2  31-7.33232 137.017   3 
   2  -2 -30 314.387 240.202   6 
  -2   2  30 246.779 212.508   3 
   2   2 -30 1.99255 192.152   6 
  -2   2  29 386.602 231.512   3 
  -2  -2  29-180.434 194.277   3 
   2   2 -29 157.493 174.060   6 
  -2   2  28 12.1556 174.559   3 
  -2  -2  28 240.223 172.376   3 
   2   2 -28-42.3385 165.481   6 
  -2   2  27-60.5970 172.413   3 
  -2  -2  27 80.7802 138.590   3 
   2   2 -27 7.31132 146.126   6 
  -2  -2  26 217.971 196.943   3 
  -2   2  26 63.4753 176.969   3 
   2   2 -26 218.216 182.523   6 
   2   2 -25 905.871 323.479   6 
  -2   2  25 401.379 332.616   1 
  -2  -2  25 135.784 473.488   1 
  -2   2  25 606.770 242.857   3 
  -2  -2  25 883.699 305.070   3 
  -2  -2  24 497.619 422.684   1 
  -2   2  24 272.869 437.922   1 
  -2  -2  24 376.413 224.500   3 
  -2   2  24 229.940 220.663   3 
   2   2 -24 12.4380 225.389   6 
  -2  -2  23 245.358 418.703   1 
  -2   2  23 281.785 390.184   1 
  -2   2  23-72.9757 179.649   3 
  -2  -2  23-64.1624 172.778   3 
   2   2 -23 530.628 251.653   6 
  -2  -2  22 657.439 541.365   1 
  -2   2  22 1071.01 499.799   1 
  -2  -2  22 843.658 268.060   3 
  -2   2  22 718.284 289.553   3 
   2   2 -22 920.384 295.902   6 
  -2  -2  21 158.753 281.843   1 
  -2   2  21-97.6642 453.309   1 
  -2  -2  21-97.1432 180.323   3 
  -2   2  21-186.580 207.259   3 
   2   2 -21 84.8620 155.442   6 
  -2   2  20 1829.35 398.406   3 
  -2  -2  20 2063.92 369.490   3 
  -2   2  20 2311.17 772.419   1 
  -2   2  19 23.0722 348.221   1 
  -2   2  18 3873.59 915.006   1 
  -2   2  17 352.311 367.597   1 
   2  -2 -17-63.3060 194.241   2 
   2  -2 -16 6561.15 948.199   2 
  -2   2  16 8297.16 1194.95   1 
  -2   2  15-169.994 241.117   1 
   2   2 -15 159.376 230.772   2 
   2  -2 -15-243.061 285.204   2 
   2  -2 -14 8384.05 1013.41   2 
   2   2 -14 8439.84 964.145   2 
  -2   2  14 8330.79 1090.71   1 
   2  -2 -13 4925.92 782.873   2 
   2   2 -13 4967.72 715.564   2 
  -2   2  13 4707.84 789.608   1 
   2  -2 -12 90450.2 3209.63   2 
   2   2 -12 95541.4 3082.40   2 
  -2   2  12 93702.8 3196.18   1 
  -2   2  11 158.003 201.238   1 
   2  -2 -11 89.7534 202.891   2 
   2   2 -11 96.5862 149.232   2 
   2  -2 -10 14258.7 1178.50   2 
   2   2 -10 12591.7 1067.68   2 
  -2   2  10 13225.8 1054.40   1 
   2  -2  -9 3287.65 668.575   2 
   2   2  -9 3016.71 595.006   2 
  -2   2   9 2804.23 539.099   1 
   2   2  -8 110031. 3014.25   2 
   2  -2  -8 110548. 3159.61   2 
  -2   2   8 113020. 2712.16   1 
  -2   2   7 435.455 210.043   1 
   2   2  -7 289.309 185.870   2 
   2  -2  -7 310.381 224.799   2 
  -2   2   6 1711.75 289.615   1 
   2   2  -6 1544.65 377.293   2 
   2  -2  -6 1850.06 408.927   2 
   2  -2  -5 2188.32 435.683   2 
   2   2  -5 1858.34 401.276   2 
  -2   2   5 2283.42 306.620   1 
   2  -2  -4 115017. 2773.52   2 
   2   2  -4 115337. 2765.89   2 
  -2   2   4 114999. 1794.74   1 
  -2   2   3 31529.2 766.719   1 
   2  -2  -3 34278.5 1477.28   2 
   2   2  -3 32549.1 1452.54   2 
   2   2  -2 104111. 2621.83   1 
  -2   2   2 107791. 1242.49   1 
   2   2  -2 104099. 2569.48   2 
   2  -2  -2 102284. 2464.25   2 
   2   2  -1 11398.7 959.678   1 
   2  -2  -1 10813.0 760.267   2 
   2   2  -1 10349.4 864.806   2 
   2   2   0 506710. 6520.86   1 
   2  -2   0 512566. 4998.59   2 
   2   2   1 1733.25 377.094   1 
   2  -2   1 2043.54 360.867   2 
   2   2   2 77023.8 2190.30   1 
   2  -2   2 78451.0 1757.81   2 
   2   2   3 31013.5 1396.89   1 
   2  -2   3 30576.8 1031.66   2 
   2   2   4 145713. 3128.06   1 
   2  -2   4 139407. 2066.65   2 
   2  -2   5 8182.82 424.162   2 
   2   2   5 8678.82 795.521   1 
   2  -2   6 4676.07 231.957   2 
   2   2   6 6258.85 753.783   1 
   2   2   7 3418.67 560.452   1 
   2   2   8 86407.1 2926.22   1 
   2   2   9 679.323 375.320   1 
   2   2  10 29099.1 1863.66   1 
  -2  -2 -11 5856.44 608.221   2 
   2   2  11 6307.64 908.727   1 
   2  -2  12 1439.09 469.272   1 
   2   2  12 1201.64 429.910   1 
   2  -2  13 243.882 287.689   1 
   2   2  13 501.481 311.068   1 
   2  -2  14 1269.25 485.487   1 
   2   2  14 1252.63 488.519   1 
   2  -2  15 22.3951 245.627   1 
   2   2  15 206.553 204.828   1 
   2   2  16 2448.57 710.993   1 
   2  -2  16 2111.08 707.063   1 
   2  -2  17 905.109 522.768   1 
   2   2  17 722.616 464.527   1 
   2  -2  18 7017.54 1280.95   1 
   2   2  18 7224.37 1338.66   1 
   2   2  18 7725.44 752.161   3 
   2  -2  18 8156.88 765.725   3 
   2  -2  19-99.7530 362.385   1 
   2   2  19 373.843 438.965   1 
   2   2  19-186.544 218.849   3 
   2  -2  19 212.587 190.402   3 
   2  -2  20 1689.72 746.044   1 
   2   2  20 1755.17 774.434   1 
   2  -2  20 914.856 266.719   3 
   2   2  20 976.952 311.269   3 
   2  -2  21-190.356 457.851   1 
   2   2  21 298.017 410.987   1 
   2  -2  21 326.673 192.909   3 
   2   2  21 471.324 247.200   3 
   2  -2  22 2472.55 813.934   1 
   2   2  22 2599.37 889.699   1 
   2  -2  22 1617.06 390.792   3 
   2   2  22 1724.27 397.246   3 
   2   2  23 429.899 299.324   1 
   2   2  23 170.994 175.513   3 
   2  -2  23 177.853 222.422   3 
   2  -2  24 143.777 221.637   3 
   2   2  24 261.008 222.458   3 
   2  -2  25-8.38939 179.017   3 
   2   2  25-274.818 240.655   3 
   2   2  26 643.524 283.038   3 
   2  -2  26 971.981 360.628   3 
   2   2  27 151.684 186.097   3 
   2  -2  27 24.8609 185.928   3 
   2   2  28 105.686 147.044   3 
   2   2  29 95.6557 146.422   3 
   2   2  30 273.279 214.674   3 
   2  -2  30 1074.95 315.642   4 
   2   2  31 61.5201 160.017   3 
   2  -2  31 54.7583 170.257   4 
   2   2  32-125.044 138.935   3 
   2  -2  32 107.403 141.987   4 
   2  -2  33 26.8727 101.706   4 
   2  -3 -34 535.289 200.151   6 
  -2   3  34 147.653 145.827   3 
   2  -3 -33 83.1207 135.328   6 
  -2   3  33-98.0269 166.060   3 
   2  -3 -32-47.6740 155.255   6 
  -2   3  32-44.0457 135.582   3 
   2  -3 -31 22.5519 136.355   6 
  -2   3  31-56.9988 145.998   3 
  -2   3  30 110.820 164.598   3 
   2   3 -30-198.718 197.132   6 
  -2   3  29-142.596 194.885   3 
   2   3 -29-120.907 152.689   6 
  -2   3  28-111.324 190.401   3 
   2   3 -28-469.150 222.287   6 
  -2   3  27 20.2131 150.785   3 
  -2  -3  27 30.1281 161.803   3 
   2   3 -27-113.707 147.213   6 
  -2   3  26 233.983 244.401   3 
  -2  -3  26-49.7684 154.728   3 
   2   3 -26-67.9442 176.816   6 
  -2  -3  25-264.076 189.489   3 
  -2   3  25-83.3708 149.582   3 
   2   3 -24-111.801 185.999   6 
  -2  -3  24 103.894 186.084   3 
  -2   3  24 365.782 272.707   3 
  -2  -3  24 186.004 381.047   1 
  -2   3  24-106.629 350.510   1 
   2   3 -23-30.8984 167.083   6 
  -2  -3  23 82.6523 155.912   3 
  -2   3  23-116.115 189.853   3 
  -2  -3  23 263.988 303.953   1 
  -2   3  23 551.686 637.925   1 
   2   3 -22 156.161 162.083   6 
  -2   3  22 164.920 364.510   1 
  -2  -3  22-172.916 389.444   1 
  -2  -3  22 46.6630 144.327   3 
  -2   3  22 165.347 229.151   3 
  -2   3  21-308.921 433.279   1 
  -2  -3  21 240.373 159.674   3 
  -2   3  21 376.756 249.420   3 
   2   3 -21 93.5539 170.576   6 
  -2   3  20 1371.43 618.861   1 
  -2  -3  20 1412.52 316.435   3 
  -2   3  20 1124.27 344.889   3 
   2   3 -20 1352.64 323.344   6 
   2  -3 -20 957.000 257.104   5 
  -2   3  19 121.258 303.635   1 
  -2   3  19 18.8209 158.924   3 
  -2   3  18 3211.85 841.586   1 
   2  -3 -18 2659.56 681.636   2 
  -2   3  17 833.370 436.183   1 
   2  -3 -17 1227.19 513.647   2 
   2  -3 -16 10319.2 1278.97   2 
  -2   3  16 10709.8 1375.54   1 
  -2   3  15-11.9832 157.897   1 
   2  -3 -15-118.671 281.011   2 
   2  -3 -14 5194.50 876.399   2 
  -2   3  14 5518.53 890.864   1 
  -2   3  13 174.418 293.932   1 
   2   3 -13 61.5783 164.186   2 
   2  -3 -13 14.5353 179.980   2 
   2  -3 -12 23534.1 1834.18   2 
   2   3 -12 25056.9 1700.24   2 
  -2   3  12 24554.8 1716.79   1 
   2   3 -11 4541.49 750.751   2 
   2  -3 -11 4323.53 767.240   2 
  -2   3  11 4152.01 661.709   1 
   2  -3 -10 10606.8 1120.86   2 
   2   3 -10 9738.47 1041.48   2 
  -2   3  10 10135.5 969.966   1 
   2   3  -9 3629.98 699.528   2 
   2  -3  -9 3760.83 747.619   2 
  -2   3   9 3206.97 581.644   1 
   2   3  -8 114981. 3309.82   2 
   2  -3  -8 117125. 3512.19   2 
  -2   3   8 119923. 2889.24   1 
   2   3  -7 3458.01 606.042   2 
   2  -3  -7 3480.81 620.577   2 
  -2   3   7 4042.89 521.667   1 
  -2   3   6 905.336 248.755   1 
   2   3  -6 1028.54 373.984   2 
   2  -3  -6 887.072 365.741   2 
  -2   3   5 86.4537 104.860   1 
   2   3  -5-45.4391 203.442   2 
   2  -3  -5 220.759 204.037   2 
  -2   3   4 22353.6 938.306   1 
   2  -3  -4 24022.8 1476.07   2 
  -2   3   3 8589.28 577.221   1 
   2  -3  -3 9538.19 939.417   2 
  -2   3   2 33212.4 1123.16   1 
   2   3  -2 31746.3 1724.76   1 
   2  -3  -2 32085.0 1605.00   2 
   2   3  -1 11335.1 1114.64   1 
   2  -3  -1 13691.2 1218.25   2 
   2   3   0 998865. 9763.40   1 
   2  -3   0 999999. 8165.93   2 
   2   3   1 257002. 4869.08   1 
   2  -3   1 255345. 3984.62   2 
   2   3   2 1766.90 397.801   1 
   2  -3   2 1962.61 374.447   2 
   2   3   3 295.092 281.796   1 
   2  -3   3 229.563 201.921   2 
   2   3   4 41250.9 1870.44   1 
   2  -3   4 40861.2 1423.14   2 
   2   3   5 373.816 225.301   1 
   2  -3   5 370.273 144.736   2 
   2   3   6 3361.35 589.745   1 
   2  -3   6 3598.18 352.782   2 
   2   3   7 2154.49 503.083   1 
   2  -3   7 1878.36 212.017   2 
   2   3   8 44469.6 2233.17   1 
   2   3   9 1323.45 445.166   1 
   2   3  10 15176.7 1431.71   1 
  -2  -3 -11 368.427 279.076   2 
   2   3  11 389.471 318.129   1 
  -2  -3 -12 466.102 242.845   2 
   2   3  12 641.164 370.998   1 
   2   3  13 10.6396 201.618   1 
   2   3  14 206.816 329.818   1 
   2  -3  15-554.229 364.019   1 
   2   3  15 17.1719 293.844   1 
   2  -3  16 2218.34 678.271   1 
   2   3  16 2389.63 767.092   1 
   2  -3  17 1206.09 610.858   1 
   2   3  17 1346.10 588.860   1 
   2  -3  18 3990.28 550.903   3 
   2   3  18 4276.88 592.795   3 
   2  -3  18 4242.34 996.687   1 
   2   3  18 3567.87 955.934   1 
   2   3  19-234.213 235.157   3 
   2  -3  19-97.4580 183.699   3 
   2  -3  19-426.663 432.214   1 
   2   3  19 229.548 414.295   1 
  -2  -3 -19 95.8242 166.404   5 
   2  -3  20 2026.42 411.839   3 
   2   3  20 2146.63 453.457   3 
   2  -3  20 2220.72 804.972   1 
   2   3  20 1855.09 725.413   1 
  -2  -3 -20 1875.17 346.837   5 
   2  -3  21 490.102 243.925   3 
   2   3  21 456.065 245.338   3 
   2  -3  21-158.562 348.397   1 
   2   3  21 357.472 567.154   1 
  -2  -3 -21 433.921 173.313   5 
   2  -3  22 1664.68 411.924   3 
   2   3  22 1773.68 440.975   3 
   2  -3  22 2148.31 769.265   1 
   2   3  22 1987.11 788.905   1 
  -2  -3 -22 1524.72 344.244   5 
   2   3  23 32.9450 249.508   1 
   2  -3  23-134.471 444.168   1 
   2  -3  23-137.387 165.385   3 
   2   3  23 525.998 275.012   3 
   2   3  24 100.366 208.556   3 
   2  -3  24 149.043 208.664   3 
   2   3  25-3.20876 197.240   3 
   2   3  26 484.039 257.789   3 
   2   3  27 51.0986 171.188   3 
   2   3  28-39.5879 142.092   3 
   2   3  29-1.56312 140.680   3 
   2   3  30 39.3166 152.404   3 
   2  -3  30 11.2070 193.280   4 
   2   3  31-87.4883 148.546   3 
   2  -3  31-206.400 222.175   4 
   2   3  32 102.263 130.994   3 
   2  -3  32-19.3985 147.932   4 
   2  -3  33 132.863 125.257   4 
   2  -4 -34 336.674 174.871   6 
  -2   4  34 179.549 122.223   3 
   2  -4 -33 209.394 152.729   6 
  -2   4  33 21.3611 124.375   3 
   2  -4 -32-56.0672 132.072   6 
  -2   4  32 285.831 198.844   3 
  -2   4  31 47.9160 120.059   3 
  -2   4  30 141.382 189.241   3 
  -2   4  29 218.077 209.840   3 
  -2   4  28-182.873 207.940   3 
   2   4 -28-88.6441 132.765   6 
  -2   4  27 185.094 251.084   3 
   2   4 -27 118.272 145.571   6 
  -2   4  26 142.911 183.054   3 
   2   4 -26-43.5959 167.957   6 
  -2   4  25 91.6254 198.828   3 
   2   4 -25 71.5809 156.382   6 
   2   4 -24 237.435 226.664   6 
  -2   4  24-202.250 240.377   3 
  -2  -4  24-299.304 271.413   3 
  -2  -4  24 197.004 305.240   1 
  -2   4  24 429.644 365.245   1 
   2   4 -23-88.4574 160.145   6 
  -2   4  23-144.965 194.167   3 
  -2  -4  23 35.7984 136.487   3 
  -2   4  23 32.0850 276.089   1 
  -2  -4  23 50.5688 321.303   1 
   2   4 -22-184.830 172.517   6 
  -2   4  22 43.3987 317.220   1 
  -2   4  22-149.342 199.146   3 
  -2  -4  22-59.0190 180.882   3 
   2  -4 -21 91.6259 137.792   5 
   2   4 -21-55.1140 198.574   6 
  -2   4  21-12.1061 310.903   1 
  -2  -4  21 248.019 137.435   3 
  -2   4  21 267.758 264.077   3 
   2  -4 -20 1419.87 329.146   5 
   2   4 -20 1887.32 370.940   6 
  -2   4  20 1450.23 575.963   1 
  -2  -4  20 1529.82 370.341   3 
  -2   4  20 1840.98 444.529   3 
   2  -4 -19 297.178 182.022   5 
  -2   4  19 706.188 349.275   1 
  -2  -4  19 490.073 233.504   3 
  -2   4  19 440.382 238.773   3 
   2   4 -19 828.404 266.978   6 
  -2   4  18 2458.44 761.204   1 
   2  -4 -18 2240.90 658.036   2 
  -2   4  17 1299.00 483.269   1 
   2  -4 -17 1460.17 590.340   2 
   2  -4 -16 7119.90 1178.15   2 
  -2   4  16 6555.56 1116.88   1 
  -2   4  15 31.3684 271.840   1 
   2  -4 -15-8.35408 274.676   2 
  -2   4  14-46.7257 228.714   1 
   2  -4 -14 21.5218 255.728   2 
  -2   4  13 74.4904 232.242   1 
   2  -4 -13 263.553 187.574   2 
  -2   4  12 1452.09 448.709   1 
   2  -4 -12 1707.90 599.518   2 
   2  -4 -11 6419.75 999.620   2 
  -2   4  11 6143.65 857.356   1 
   2  -4 -10 10298.1 1257.12   2 
  -2   4  10 9512.54 995.266   1 
  -2   4   9 1912.87 454.554   1 
   2  -4  -9 2449.76 640.011   2 
  -2   4   8 23076.7 1353.53   1 
   2  -4  -8 23316.2 1800.76   2 
  -2   4   7 368.869 206.753   1 
   2  -4  -7 224.894 260.918   2 
  -2   4   6 934.435 267.899   1 
   2  -4  -6 955.828 396.414   2 
  -2   4   5 867.840 249.384   1 
   2  -4  -5 1205.72 432.041   2 
  -2   4   4 8807.18 748.865   1 
   2  -4  -4 10529.8 1109.49   2 
  -2   4   3 2235.27 413.806   1 
   2  -4  -3 2754.70 605.067   2 
  -2   4   2 4762.55 580.038   1 
   2   4  -2 5295.47 849.992   1 
   2  -4  -2 4906.67 802.184   2 
   2   4  -1 52864.3 2543.06   1 
   2  -4  -1 51796.1 2243.18   2 
   2   4   0 172747. 4364.21   1 
   2  -4   0 169506. 3925.62   2 
   2   4   1 163408. 4346.21   1 
   2  -4   1 172865. 3886.71   2 
   2   4   2 123.978 231.666   1 
   2  -4   2 111.889 199.655   2 
   2   4   3 1881.55 499.318   1 
   2  -4   3 1507.94 387.874   2 
   2   4   4 14955.7 1301.48   1 
   2  -4   4 16797.1 1130.16   2 
   2   4   5 7205.87 914.174   1 
   2  -4   5 7602.06 727.812   2 
   2   4   6 3199.45 656.486   1 
   2  -4   6 2739.77 428.229   2 
   2   4   7 500.733 303.136   1 
   2  -4   7 445.720 155.919   2 
   2   4   8 22329.9 1642.79   1 
   2  -4   8 20162.6 880.837   2 
   2   4   9 1202.11 465.032   1 
   2   4  10 925.014 420.371   1 
   2   4  11 525.980 324.954   1 
  -2  -4 -12 5415.55 905.306   2 
   2   4  12 5438.00 955.174   1 
   2   4  13 1040.29 491.356   1 
   2   4  14 2806.71 751.593   1 
   2   4  15 237.641 373.313   1 
   2  -4  16 8947.51 1446.82   1 
   2   4  16 7053.22 1286.63   1 
   2   4  17 841.924 264.671   3 
   2  -4  17 757.382 300.501   3 
   2  -4  17 603.881 357.731   1 
   2   4  17 437.640 331.152   1 
   2   4  18 2909.46 523.277   3 
   2  -4  18 2869.92 492.458   3 
   2  -4  18 3824.95 1012.88   1 
   2   4  18 2525.61 770.492   1 
  -2  -4 -18 1892.05 397.030   5 
   2  -4  19 267.813 185.693   3 
   2   4  19 118.529 217.164   3 
   2  -4  19 418.461 393.415   1 
   2   4  19 522.276 479.367   1 
  -2  -4 -19-38.8498 178.125   5 
   2   4  20 1651.31 421.746   3 
   2  -4  20 1075.37 357.650   3 
   2   4  20 1991.46 824.478   1 
   2  -4  20 851.052 396.088   1 
  -2  -4 -20 1255.33 324.789   5 
   2   4  21 378.198 265.077   3 
   2   4  21 214.863 267.771   1 
   2  -4  21 250.858 538.257   1 
  -2  -4 -21 291.424 211.842   5 
   2   4  22 1214.88 349.945   3 
   2   4  22 896.691 467.915   1 
   2  -4  22 910.796 588.861   1 
  -2  -4 -22 733.179 274.617   5 
   2   4  23 211.087 206.525   3 
  -2  -4 -23 52.1525 162.644   5 
   2   4  24 878.494 346.566   3 
   2   4  25 423.248 264.496   3 
   2   4  26 418.021 258.906   3 
   2   4  27 74.7732 196.740   3 
   2   4  28-231.816 205.488   3 
   2   4  29 104.631 180.017   3 
   2   4  30 266.555 212.692   3 
   2  -4  30 722.588 317.224   4 
   2   4  31-68.4736 185.732   3 
   2  -4  31-74.1500 163.500   4 
   2   4  32 221.507 163.975   3 
   2  -4  32 177.137 157.161   4 
   2  -4  33 30.1693 115.518   4 
   2  -5 -34 149.923 139.581   6 
  -2   5  34 89.4508 106.768   3 
   2  -5 -33-161.643 164.384   6 
  -2   5  33 45.5663 136.377   3 
   2  -5 -32 201.234 159.961   6 
  -2   5  32 6.47425 128.452   3 
  -2   5  31-34.8658 151.437   3 
  -2   5  30-122.179 149.323   3 
  -2   5  29 146.157 217.265   3 
  -2   5  28 284.930 239.724   3 
  -2   5  27 371.471 247.838   3 
  -2   5  26 560.054 308.290   3 
   2   5 -26 395.749 252.670   6 
  -2   5  25 99.7645 231.206   3 
   2   5 -25 49.3499 189.767   6 
  -2   5  24 385.598 251.627   3 
   2   5 -24 195.345 187.567   6 
   2   5 -23-135.146 230.882   6 
  -2   5  23-193.206 327.161   1 
  -2   5  23-182.735 232.372   3 
   2  -5 -22 75.2789 173.163   5 
   2   5 -22-2.98065 210.337   6 
  -2   5  22-439.889 534.864   1 
  -2   5  22 125.840 169.753   3 
   2  -5 -21-76.5880 205.445   5 
   2   5 -21-106.122 153.926   6 
  -2   5  21-151.592 318.785   1 
  -2   5  21 18.6680 169.482   3 
   2  -5 -20 943.820 303.847   5 
   2   5 -20 330.653 191.412   6 
  -2   5  20 657.449 403.827   1 
  -2   5  20 565.695 318.987   3 
   2  -5 -19 852.063 288.745   5 
   2   5 -19 639.340 263.275   6 
  -2   5  19 275.499 342.092   1 
  -2   5  19 688.635 303.611   3 
  -2   5  18 1420.01 413.182   3 
   2  -5 -18 1546.04 331.109   5 
   2  -5 -18 1814.94 644.497   2 
  -2   5  18 1936.99 750.687   1 
   2  -5 -17 78.9356 234.116   2 
  -2   5  17 214.290 275.451   1 
   2  -5 -16 997.838 646.602   2 
  -2   5  16 1300.64 537.139   1 
   2  -5 -15-82.2569 266.377   2 
  -2   5  15-141.785 283.435   1 
   2  -5 -14 293.131 297.405   2 
  -2   5  14-41.4887 223.618   1 
   2  -5 -13 698.008 415.956   2 
  -2   5  13 712.858 346.552   1 
   2  -5 -12 4722.30 1016.19   2 
  -2   5  12 3670.17 728.172   1 
   2  -5 -11-0.85050 240.942   2 
  -2   5  11 442.054 319.458   1 
   2  -5 -10 1768.89 617.433   2 
  -2   5  10 1892.29 506.589   1 
   2  -5  -9 3041.02 781.897   2 
  -2   5   9 2861.32 584.142   1 
   2  -5  -8 11434.1 1422.45   2 
  -2   5   8 11110.4 1048.89   1 
   2  -5  -7 768.955 443.703   2 
  -2   5   7 539.432 250.870   1 
   2  -5  -6 2641.64 726.910   2 
  -2   5   6 2420.01 480.928   1 
   2  -5  -5 238.572 268.650   2 
  -2   5   5 189.352 175.017   1 
   2  -5  -4 28343.7 2053.05   2 
  -2   5   4 26744.5 1495.26   1 
   2  -5  -3 1294.52 495.507   2 
  -2   5   3 1209.16 337.918   1 
   2  -5  -2 1127.78 471.084   2 
  -2   5   2 451.322 222.890   1 
   2   5  -2 308.223 294.510   1 
   2  -5  -1 42375.3 2376.10   2 
   2   5  -1 49061.5 2550.12   1 
   2  -5   0 12132.7 1280.97   2 
   2   5   0 11789.7 1302.29   1 
   2  -5   1 18677.3 1540.34   2 
   2   5   1 18357.8 1621.18   1 
   2  -5   2 1220.36 469.625   2 
   2   5   2 730.517 411.951   1 
   2  -5   3 3369.03 663.837   2 
   2   5   3 2841.54 703.804   1 
   2  -5   4 41665.6 2144.62   2 
   2   5   4 42137.8 2387.50   1 
   2  -5   5 14059.0 1227.21   2 
   2   5   5 11977.5 1298.49   1 
   2  -5   6 3521.69 598.442   2 
   2   5   6 3711.48 772.076   1 
   2  -5   7 514.400 269.032   2 
   2   5   7 75.8571 213.229   1 
   2  -5   8 22279.7 1269.55   2 
   2   5   8 23033.6 1832.94   1 
   2   5   9 1893.42 604.573   1 
   2   5  10 1628.00 530.787   1 
   2   5  11 83.7338 208.641   1 
   2   5  12 11457.6 1458.37   1 
  -2  -5 -12 11381.9 1503.59   2 
   2   5  13 355.386 323.243   1 
  -2  -5 -13 131.036 231.896   2 
   2   5  14 1683.89 649.129   1 
   2   5  15 93.0784 210.745   1 
   2   5  16 7374.17 1356.06   1 
   2   5  17 387.626 235.379   3 
   2   5  17 107.386 252.423   1 
  -2  -5 -17 759.765 285.216   5 
   2   5  18 3520.49 591.440   3 
   2   5  18 2739.55 858.702   1 
   2  -5  18 2792.88 897.540   1 
  -2  -5 -18 2694.94 442.935   5 
   2   5  19 680.866 321.778   3 
   2  -5  19 597.390 557.977   1 
   2   5  19 181.188 277.880   1 
  -2  -5 -19 663.342 273.272   5 
   2   5  20 971.640 350.503   3 
   2  -5  20 984.491 644.071   1 
   2   5  20 1576.68 759.338   1 
  -2  -5 -20 1116.68 341.534   5 
   2   5  21 300.739 209.261   3 
   2   5  21 613.684 664.407   1 
  -2  -5 -21 436.635 246.018   5 
   2   5  22 213.252 231.841   3 
   2  -5  22 1004.63 759.775   1 
  -2  -5 -22 556.958 237.965   5 
   2   5  23 149.171 172.258   3 
  -2  -5 -23 58.7166 159.751   5 
   2   5  24 1528.23 441.000   3 
  -2  -5 -24 2039.28 439.074   5 
   2   5  25 575.689 318.487   3 
   2   5  26 750.491 317.178   3 
   2   5  27 165.060 211.957   3 
   2   5  28-39.8013 181.880   3 
   2   5  29-3.50473 155.013   3 
   2  -5  30-153.943 216.982   4 
   2   5  30-0.35430 149.678   3 
   2  -5  31-22.9510 156.933   4 
   2   5  31-92.5258 134.519   3 
   2  -5  32-128.094 146.376   4 
   2   5  32-43.6317 128.064   3 
   2  -5  33 69.9433 127.149   4 
   2  -6 -33 67.8430 125.352   6 
  -2   6  33-76.6540 101.941   3 
   2  -6 -32-234.661 173.554   6 
  -2   6  32-142.261 153.504   3 
  -2   6  31 30.6430 139.580   3 
  -2   6  30-127.841 186.875   3 
  -2   6  29-157.810 199.477   3 
  -2   6  28-112.674 207.194   3 
  -2   6  27 43.1965 181.045   3 
  -2   6  26 685.953 331.786   3 
  -2   6  25 152.953 206.260   3 
  -2   6  24 126.833 188.576   3 
   2  -6 -23-39.2251 202.339   5 
  -2   6  23-144.989 225.888   3 
   2  -6 -22-73.9415 171.942   5 
  -2   6  22 209.435 280.238   3 
  -2   6  22-132.015 298.025   1 
   2  -6 -21-142.007 202.019   5 
   2   6 -21 313.106 213.198   6 
  -2   6  21-70.4268 190.868   3 
  -2   6  21 558.493 464.737   1 
   2  -6 -20 7.33220 177.368   5 
   2   6 -20 8.05710 183.562   6 
  -2   6  20 142.466 198.604   3 
  -2   6  20-82.7140 269.548   1 
  -2   6  19 68.3364 164.071   3 
   2   6 -19 137.751 171.187   6 
   2  -6 -19 351.264 198.081   5 
   2  -6 -19-54.3120 416.456   2 
  -2   6  19 13.2176 374.276   1 
   2   6 -18 1151.49 343.257   6 
   2  -6 -18 1143.02 317.818   5 
  -2   6  18 1003.10 522.646   1 
   2  -6 -18 1476.96 667.345   2 
  -2   6  18 939.028 388.240   3 
   2  -6 -17 231.486 226.512   5 
  -2   6  17 51.6223 242.622   1 
  -2   6  17 388.236 267.121   3 
   2  -6 -17-13.6414 424.584   2 
  -2   6  16 364.072 462.586   1 
  -2   6  16 253.504 250.831   3 
   2  -6 -16 493.160 413.943   2 
  -2   6  15 65.7362 221.341   1 
   2  -6 -15 408.412 454.835   2 
  -2   6  14 518.417 365.655   1 
   2  -6 -14 924.040 606.608   2 
  -2   6  13 657.144 351.074   1 
   2  -6 -13 766.347 517.402   2 
   2  -6 -12 4286.62 1040.81   2 
  -2   6  12 2936.85 692.670   1 
  -2   6  11 3201.50 744.933   1 
   2  -6 -11 3402.36 965.332   2 
  -2   6  10 1318.09 414.139   1 
   2  -6 -10 835.570 528.479   2 
  -2   6   9 1181.12 439.108   1 
   2  -6  -9 1461.66 629.322   2 
   2  -6  -8 10476.1 1518.53   2 
  -2   6   8 9880.54 1097.33   1 
   2  -6  -7 1425.26 582.547   2 
  -2   6   7 1640.74 494.830   1 
   2  -6  -6 81.6778 234.865   2 
  -2   6   6 138.710 168.814   1 
   2  -6  -5 912.013 477.713   2 
  -2   6   5 1096.58 383.101   1 
   2  -6  -4 20968.3 1997.15   2 
  -2   6   4 21080.0 1463.99   1 
   2  -6  -3-222.900 362.424   2 
  -2   6   3 21.2626 149.233   1 
   2  -6  -2 235.137 304.389   2 
   2  -6  -1 2717.16 742.829   2 
   2   6  -1 3491.80 827.730   1 
   2  -6   0 23763.3 2007.20   2 
   2   6   0 28120.9 2107.99   1 
   2  -6   1 3300.48 810.699   2 
   2   6   1 2979.68 758.897   1 
   2  -6   2 83.8228 217.732   2 
   2   6   2 459.470 319.848   1 
   2  -6   3 3516.21 757.101   2 
   2   6   3 2387.66 719.968   1 
   2  -6   4 27724.0 2042.86   2 
   2   6   4 29627.8 2258.41   1 
   2  -6   5 3918.28 778.332   2 
   2   6   5 2844.65 762.749   1 
   2  -6   6-246.189 264.019   2 
   2   6   6 98.0401 271.902   1 
   2  -6   7 1230.09 489.753   2 
   2   6   7 1415.47 517.514   1 
   2   6   8 13097.9 1515.61   1 
   2   6   9 1135.71 518.475   1 
   2   6  10 5827.69 1096.52   1 
   2   6  11 339.023 347.140   1 
  -2  -6 -12 7279.43 1330.61   2 
   2   6  12 8780.63 1419.16   1 
  -2  -6 -13 129.048 328.981   2 
   2   6  13 461.236 367.709   1 
   2   6  14 266.551 305.699   1 
  -2  -6 -15 163.633 166.196   5 
   2   6  15 309.078 340.203   1 
   2   6  15 112.960 179.081   7 
   2   6  15 371.817 247.960   3 
  -2  -6 -16 3344.88 527.471   5 
   2   6  16 2476.03 857.601   1 
   2   6  16 3709.95 561.237   7 
   2   6  16 3413.95 600.305   3 
  -2  -6 -17 534.326 266.539   5 
   2   6  17 230.775 436.485   1 
   2   6  17 476.094 267.864   7 
   2   6  17 455.879 221.188   3 
   2  -6  18 4163.05 1155.65   1 
   2   6  18 2784.96 950.073   1 
   2   6  18 2791.47 565.164   3 
  -2  -6 -18 2617.75 467.798   5 
   2   6  19 951.887 616.400   1 
   2  -6  19 1345.78 665.777   1 
   2   6  19 1055.18 373.765   3 
  -2  -6 -19 1346.40 331.290   5 
   2  -6  20 892.986 791.883   1 
   2   6  20 1372.50 771.988   1 
   2   6  20 1246.26 431.630   3 
  -2  -6 -20 1333.80 389.610   5 
   2  -6  21 185.933 374.336   1 
   2   6  21 370.785 273.573   1 
   2   6  21 223.255 218.453   3 
  -2  -6 -21-18.2484 201.481   5 
   2   6  22 218.719 258.637   3 
  -2  -6 -22-18.5420 202.621   5 
   2   6  23 53.5501 201.084   3 
  -2  -6 -23 259.832 197.782   5 
   2   6  24 1100.83 396.337   3 
  -2  -6 -24 765.546 298.992   5 
   2   6  25 322.614 254.018   3 
  -2  -6 -25 693.567 278.300   5 
   2   6  26 591.241 305.571   3 
   2   6  27 305.191 210.467   3 
   2   6  28-44.4707 164.380   3 
   2   6  29 76.7788 153.585   3 
   2  -6  29-214.778 218.241   4 
   2   6  30 230.320 198.917   3 
   2  -6  30 350.766 190.599   4 
   2   6  31-177.256 170.775   3 
   2  -6  31-98.7627 142.744   4 
   2   6  32-70.1557 106.213   3 
   2  -6  32 13.5366 111.456   4 
   2  -7 -33-118.551 111.083   6 
  -2   7  33 56.7225 103.436   3 
   2  -7 -32 61.2251 145.290   6 
  -2   7  32-52.0183 127.617   3 
  -2   7  31-71.5049 124.340   3 
  -2   7  30 162.315 182.674   3 
  -2   7  29-81.5098 225.625   3 
  -2   7  28-188.680 212.057   3 
  -2   7  27 102.548 213.045   3 
  -2   7  26-15.2147 165.729   3 
  -2   7  25-49.9952 186.120   3 
  -2   7  24-128.125 180.865   3 
   2  -7 -23-248.755 267.473   5 
  -2   7  23-75.5493 237.541   3 
   2  -7 -22 321.177 227.096   5 
  -2   7  22-116.068 209.710   3 
   2  -7 -21 115.070 205.732   5 
  -2   7  21 45.1371 204.286   3 
   2  -7 -20 307.537 249.998   5 
  -2   7  20 258.067 276.052   3 
   2  -7 -19 328.008 186.506   5 
  -2   7  19-534.799 545.463   1 
   2  -7 -19-28.3055 358.415   2 
  -2   7  19-65.7674 218.961   3 
   2  -7 -18 982.556 348.198   5 
  -2   7  18 236.256 256.412   1 
   2  -7 -18 610.740 599.562   2 
  -2   7  18 967.908 422.034   3 
   2  -7 -17 742.351 314.221   5 
  -2   7  17-232.363 319.282   1 
   2  -7 -17 1047.00 712.746   2 
  -2   7  17 249.004 233.514   3 
   2  -7 -16-51.4397 149.733   5 
  -2   7  16 368.554 301.033   1 
   2  -7 -16-145.328 484.915   2 
  -2   7  16 182.068 268.838   3 
   2  -7 -15 194.050 164.972   5 
   2  -7 -15-169.309 326.284   2 
  -2   7  15-40.4364 210.300   3 
  -2   7  15 542.738 386.301   1 
   2  -7 -14 305.391 389.184   2 
  -2   7  14 419.711 375.544   1 
   2  -7 -13 467.437 406.422   2 
  -2   7  13 583.749 409.874   1 
   2  -7 -12 3582.61 1096.27   2 
  -2   7  12 2873.23 753.301   1 
   2  -7 -11-445.382 440.919   2 
  -2   7  11-276.288 319.110   1 
   2  -7 -10 2098.56 838.841   2 
  -2   7  10 1830.91 595.221   1 
   2  -7  -9 598.843 508.891   2 
  -2   7   9 521.344 364.653   1 
   2  -7  -8 11237.7 1726.00   2 
  -2   7   8 11319.2 1394.57   1 
   2  -7  -7 635.160 497.885   2 
  -2   7   7 508.819 318.046   1 
   2  -7  -6 1158.29 596.040   2 
  -2   7   6 1174.91 444.029   1 
   2  -7  -5 1051.28 602.469   2 
  -2   7   5 1216.42 423.752   1 
   2  -7  -4 3919.19 978.272   2 
  -2   7   4 5052.65 823.942   1 
   2  -7  -3-74.9319 239.871   2 
  -2   7   3 249.544 208.236   1 
   2  -7  -2 1130.69 579.276   2 
   2  -7  -1 1043.59 565.824   2 
   2   7  -1 24.6225 251.516   1 
   2  -7   0 29457.0 2385.58   2 
   2   7   0 35195.6 2506.46   1 
   2  -7   1 2855.97 830.755   2 
   2   7   1 1987.66 643.753   1 
   2  -7   2 897.361 473.817   2 
   2   7   2 574.411 356.413   1 
   2  -7   3 3330.96 853.942   2 
   2   7   3 3093.24 807.061   1 
   2  -7   4 9275.12 1350.98   2 
   2   7   4 8929.77 1374.61   1 
   2  -7   5 627.997 376.082   2 
   2   7   5-188.710 241.876   1 
   2  -7   6-274.825 364.916   2 
   2   7   6-237.106 339.918   1 
   2  -7   7-73.3937 272.310   2 
   2   7   7-328.043 370.182   1 
   2   7   8 11077.5 1597.40   1 
   2   7   9 1148.61 578.826   1 
   2   7  10 2600.03 899.645   1 
   2   7  11 2.12738 264.473   1 
  -2  -7 -12 1719.10 718.513   2 
   2   7  12 1678.88 696.781   1 
  -2  -7 -13 475.874 326.974   2 
   2   7  13-200.642 334.559   1 
   2   7  14 781.644 330.616   3 
   2   7  14 1148.78 333.527   7 
  -2  -7 -14 1084.10 582.903   2 
   2   7  14 141.546 301.652   1 
  -2  -7 -15 126.940 205.076   5 
   2   7  15-443.343 382.684   1 
   2   7  15-166.640 204.857   7 
   2   7  15 38.5853 172.551   3 
  -2  -7 -16 2418.76 496.556   5 
   2   7  16 2016.77 871.978   1 
   2   7  16 2834.40 496.674   7 
   2   7  16 3180.19 611.072   3 
  -2  -7 -17 599.550 297.914   5 
   2   7  17 442.692 465.368   1 
   2   7  17 587.143 294.140   7 
   2   7  17 636.503 320.497   3 
   2   7  18 374.499 451.808   1 
   2   7  18 1216.35 452.123   3 
  -2  -7 -18 1387.83 407.086   5 
   2  -7  19 706.932 786.057   1 
   2   7  19 1013.15 673.833   1 
   2   7  19 469.507 252.949   3 
  -2  -7 -19 360.211 245.380   5 
   2  -7  20 1775.63 1101.43   1 
   2   7  20 962.772 724.451   1 
   2   7  20 525.542 328.413   3 
  -2  -7 -20 562.307 263.811   5 
   2   7  21 572.309 316.203   3 
  -2  -7 -21 252.117 209.797   5 
   2   7  22 811.201 356.220   3 
  -2  -7 -22-81.1518 176.008   5 
   2   7  23 126.550 200.466   3 
  -2  -7 -23 19.4398 180.767   5 
   2   7  24 171.509 248.614   3 
  -2  -7 -24 78.1519 195.210   5 
   2   7  25-240.416 227.282   3 
  -2  -7 -25 121.102 185.027   5 
   2   7  26 544.629 314.204   3 
   2   7  27 236.376 186.356   3 
   2   7  28 116.035 187.122   3 
   2  -7  28 587.818 245.487   4 
   2   7  29 39.2990 147.164   3 
   2  -7  29-2.02247 152.161   4 
   2   7  30-47.0522 123.816   3 
   2  -7  30 34.7592 128.975   4 
   2   7  31 51.4389 93.8199   3 
   2  -7  31-46.9832 120.479   4 
   2  -7  32-70.5812 106.951   4 
  -2   8  32-87.6186 96.4978   3 
   2  -8 -32 16.2928 90.1240   6 
  -2   8  31-178.382 167.582   3 
  -2   8  30 139.955 158.677   3 
  -2   8  29-46.8676 177.285   3 
  -2   8  28 94.7241 191.906   3 
  -2   8  27 179.298 171.390   3 
  -2   8  26 135.208 236.196   3 
  -2   8  25-13.9744 214.754   3 
  -2   8  24 96.0416 241.682   3 
   2  -8 -24 504.038 307.150   5 
  -2   8  23 362.931 295.502   3 
   2  -8 -23 15.3341 204.435   5 
  -2   8  22 253.457 228.526   3 
   2  -8 -22 265.569 240.100   5 
  -2   8  21 275.672 319.177   3 
   2  -8 -21 38.1628 198.810   5 
  -2   8  20 124.090 287.072   3 
   2  -8 -20 118.728 236.462   5 
   2  -8 -19-124.471 185.019   5 
  -2   8  19 315.882 290.247   3 
   2  -8 -19 495.845 411.669   2 
   2  -8 -18 622.844 298.854   5 
  -2   8  18 599.650 331.668   3 
   2  -8 -18 639.183 622.686   2 
   2  -8 -17 514.508 292.805   5 
  -2   8  17 349.032 288.272   3 
   2  -8 -17 958.817 737.147   2 
   2  -8 -16 1019.75 340.525   5 
  -2   8  16 1255.35 467.518   3 
   2  -8 -16 1339.24 777.707   2 
   2  -8 -15-67.5861 174.037   5 
   2  -8 -15-214.192 475.769   2 
  -2   8  15 107.982 214.216   3 
   2  -8 -14-34.6871 155.767   5 
  -2   8  14-110.280 297.260   1 
   2  -8 -14 321.966 416.863   2 
  -2   8  14 316.998 313.201   3 
   2  -8 -13 225.237 202.615   5 
   2  -8 -13-209.741 278.239   2 
  -2   8  13 365.217 279.499   3 
  -2   8  13-99.3655 294.042   1 
   2  -8 -12 1878.88 917.198   2 
  -2   8  12 1303.72 631.562   1 
   2  -8 -11 591.742 485.295   2 
  -2   8  11 375.234 246.457   1 
   2  -8 -10 214.496 445.549   2 
  -2   8  10 423.419 307.886   1 
   2  -8  -9 1446.03 775.966   2 
  -2   8   9 738.333 422.613   1 
   2  -8  -8 5635.40 1377.12   2 
  -2   8   8 5375.04 1004.55   1 
   2  -8  -7 170.749 434.894   2 
  -2   8   7 412.822 275.947   1 
   2  -8  -6-191.500 406.922   2 
  -2   8   6 146.329 170.746   1 
   2  -8  -5 628.430 495.548   2 
  -2   8   5 714.493 407.812   1 
   2  -8  -4 863.959 566.113   2 
   2  -8  -3-156.787 288.731   2 
   2  -8  -2 261.394 399.368   2 
   2  -8  -1 1792.23 767.689   2 
   2  -8   0 14888.2 1857.63   2 
   2   8   0 18956.2 2043.02   1 
   2  -8   1 1798.62 713.240   2 
   2   8   1 2544.27 809.029   1 
   2  -8   2 1240.73 580.046   2 
   2   8   2 1479.45 602.029   1 
   2  -8   3 483.755 471.122   2 
   2   8   3 651.679 413.878   1 
   2  -8   4 291.087 355.510   2 
   2   8   4 98.2790 234.851   1 
   2  -8   5-173.425 304.886   2 
   2   8   5 45.8058 219.950   1 
   2  -8   6-154.396 282.440   2 
   2   8   6-115.169 322.255   1 
   2  -8   7-229.234 278.796   2 
   2   8   7-726.249 591.985   1 
   2   8   8 8539.25 1629.78   1 
   2   8   9 1069.79 642.187   1 
   2   8  10 463.951 499.462   1 
   2   8  11 89.8672 162.161   7 
   2   8  11 53.5983 352.763   1 
   2   8  12 2324.54 573.405   3 
  -2  -8 -12 1763.24 805.883   2 
   2   8  12 2763.31 476.958   7 
   2   8  12 2357.56 899.721   1 
   2   8  13 917.419 374.298   3 
  -2  -8 -13 733.525 512.372   2 
   2   8  13 1015.58 350.526   7 
   2   8  13 1117.55 680.768   1 
   2   8  14-13.4858 238.109   3 
   2   8  14 42.2677 182.437   7 
  -2  -8 -14 571.912 550.622   2 
   2   8  14 495.630 525.624   1 
  -2  -8 -15 91.7963 235.670   5 
   2   8  15 465.015 534.857   1 
   2   8  15 506.945 233.763   7 
   2   8  15 442.558 281.846   3 
  -2  -8 -16 3136.69 566.988   5 
   2   8  16 2648.00 1032.55   1 
   2   8  16 4050.88 599.427   7 
   2   8  16 3024.00 646.226   3 
  -2  -8 -17 813.515 294.938   5 
   2   8  17 1038.11 617.617   1 
   2   8  17 1688.46 405.987   7 
   2   8  17 911.345 372.471   3 
   2   8  18 851.101 365.841   3 
  -2  -8 -18 974.301 315.262   5 
   2   8  19 201.395 289.560   3 
  -2  -8 -19 285.014 234.047   5 
   2   8  20 220.311 236.120   3 
  -2  -8 -20 35.8658 201.040   5 
   2   8  21 160.828 197.368   3 
  -2  -8 -21 184.245 200.775   5 
   2   8  22 46.4607 261.729   3 
  -2  -8 -22 53.0748 204.849   5 
   2   8  23-40.9466 201.444   3 
  -2  -8 -23-228.734 215.684   5 
   2   8  24-0.52989 196.600   3 
  -2  -8 -24 113.956 180.511   5 
   2   8  25-29.9275 201.652   3 
  -2  -8 -25-213.405 170.930   5 
   2   8  26-4.44952 202.526   3 
   2   8  27-5.02866 138.747   3 
   2  -8  27 170.961 171.961   4 
   2   8  28 134.916 179.815   3 
   2  -8  28-70.0210 152.362   4 
   2   8  29 22.8935 108.831   3 
   2  -8  29 172.462 164.511   4 
   2   8  30 170.506 115.984   3 
   2  -8  30 46.8002 108.419   4 
   2  -8  31 24.4181 96.4105   4 
  -2   9  31 36.5384 84.9071   3 
  -2   9  30-105.491 137.584   3 
  -2   9  29 80.9739 142.903   3 
  -2   9  28 71.2019 129.567   3 
  -2   9  27 172.576 181.652   3 
  -2   9  26 159.497 198.363   3 
  -2   9  25-92.4072 193.062   3 
  -2   9  24 41.4768 222.949   3 
   2  -9 -24 265.972 220.614   5 
  -2   9  23 152.678 216.769   3 
   2  -9 -23 58.4427 161.088   5 
  -2   9  22 256.822 243.023   3 
   2  -9 -22 258.434 182.325   5 
  -2   9  21 79.2037 214.780   3 
   2  -9 -21-71.9829 173.786   5 
  -2   9  20 103.585 287.334   3 
   2  -9 -20 473.647 269.204   5 
  -2   9  19 134.276 244.197   3 
   2  -9 -19 338.247 183.106   5 
   2  -9 -18 415.232 248.213   5 
  -2   9  18 142.822 263.638   3 
   2  -9 -18-248.213 729.432   2 
   2  -9 -17 191.977 190.617   5 
  -2   9  17-142.754 235.212   3 
   2  -9 -17-444.705 668.896   2 
   2  -9 -16 1478.64 373.110   5 
  -2   9  16 1183.76 433.104   3 
   2  -9 -16 855.585 731.205   2 
   2  -9 -15 150.506 188.386   5 
  -2   9  15-85.5015 247.046   3 
   2  -9 -15-342.458 492.120   2 
   2  -9 -14-144.799 192.001   5 
  -2   9  14 36.8830 232.450   3 
   2  -9 -14-72.5253 525.439   2 
   2  -9 -13 566.978 266.130   5 
  -2   9  13 443.687 288.193   3 
   2  -9 -13 795.480 622.500   2 
   2  -9 -12 1417.75 355.502   5 
  -2   9  12 1039.12 408.073   3 
   2  -9 -12 1578.99 815.390   2 
   2  -9 -11 978.816 287.808   5 
   2  -9 -11 798.917 726.993   2 
  -2   9  11 921.380 337.789   3 
   2  -9 -10 860.853 642.661   2 
  -2   9  10 445.476 275.000   3 
   2  -9  -9 1011.62 689.515   2 
  -2   9   9 1367.36 426.597   3 
   2  -9  -8 3485.86 1107.64   2 
   2  -9  -7 318.327 464.008   2 
   2  -9  -6 234.449 298.611   2 
  -2   9   6-341.513 368.019   1 
   2  -9  -5 1201.54 678.109   2 
   2  -9  -4 2124.14 840.468   2 
   2  -9  -3 197.486 392.387   2 
   2  -9  -2-222.015 452.513   2 
   2  -9  -1 1190.29 639.638   2 
   2  -9   0 2158.09 922.664   2 
   2  -9   1-325.638 359.610   2 
   2   9   1-99.7975 262.432   1 
   2  -9   2 357.613 463.939   2 
   2   9   2 1044.92 604.795   1 
   2  -9   3-44.8223 232.844   2 
   2   9   3 69.0722 326.958   1 
   2  -9   4 224.503 417.982   2 
   2   9   4 925.794 640.123   1 
   2  -9   5 68.6132 300.988   2 
   2   9   5-288.413 391.704   1 
   2  -9   6-377.793 391.783   2 
   2   9   6 15.5476 238.421   1 
   2   9   7-35.0209 273.868   1 
   2   9   8 5532.31 616.645   7 
   2   9   8 2726.30 968.767   1 
   2   9   9 3739.78 504.336   7 
   2   9   9 1867.63 840.703   1 
   2   9  10 55.4427 252.695   3 
   2   9  10 525.715 250.425   7 
   2   9  11 91.2837 211.524   3 
   2   9  11 266.956 170.506   7 
   2   9  11-166.290 342.080   1 
   2   9  12 2697.70 611.693   3 
  -2  -9 -12 2104.71 886.490   2 
   2   9  12 2851.11 1077.82   1 
   2   9  13 1325.93 447.925   3 
  -2  -9 -13 620.790 458.174   2 
   2   9  13 1626.16 755.389   1 
   2   9  14 113.451 265.212   3 
   2   9  14 244.355 281.744   1 
  -2  -9 -14 338.338 537.742   2 
   2   9  14 65.3053 231.530   7 
  -2  -9 -15-193.049 213.844   5 
   2   9  15-373.885 330.886   1 
   2   9  15 120.026 194.255   7 
   2   9  15-257.730 241.548   3 
  -2  -9 -16 1847.23 447.350   5 
   2   9  16 1190.41 763.378   1 
   2   9  16 2801.26 508.621   7 
   2   9  16 1435.69 496.157   3 
  -2  -9 -17 742.217 296.016   5 
   2   9  17 455.195 621.294   1 
   2   9  17 1054.48 375.608   7 
   2   9  17-87.9467 238.017   3 
   2   9  18 336.297 273.441   3 
  -2  -9 -18 694.685 322.455   5 
   2   9  19 441.345 346.588   3 
  -2  -9 -19 406.141 239.912   5 
   2   9  20 272.953 242.121   3 
  -2  -9 -20-42.6805 201.993   5 
   2   9  21-298.775 277.222   3 
  -2  -9 -21 80.1642 227.307   5 
   2   9  22 67.2371 217.787   3 
  -2  -9 -22 166.196 205.332   5 
   2   9  23-17.5592 180.286   3 
  -2  -9 -23-64.9967 187.909   5 
   2   9  24-8.18654 172.623   3 
  -2  -9 -24-15.8576 147.643   5 
  -2  -9 -25-120.897 138.083   5 
   2   9  25-75.1454 180.220   3 
   2  -9  25 88.3515 170.487   4 
   2   9  26-53.0017 128.261   3 
   2  -9  26-139.060 170.991   4 
   2   9  27 145.161 128.598   3 
   2  -9  27-63.1869 143.454   4 
   2   9  28 70.7804 117.250   3 
   2  -9  28-401.903 177.721   4 
   2   9  29-105.748 112.416   3 
   2  -9  29 101.106 117.518   4 
  -2  10  30 31.5037 82.0537   3 
  -2  10  29 199.694 131.257   3 
  -2  10  28-53.9738 141.086   3 
  -2  10  27 58.7368 124.993   3 
  -2  10  26 326.919 233.716   3 
  -2  10  25-140.655 194.807   3 
  -2  10  24 190.456 175.919   3 
  -2  10  23 58.5860 175.042   3 
   2 -10 -23-168.591 214.986   5 
  -2  10  22-138.880 207.569   3 
   2 -10 -22-24.9665 161.536   5 
  -2  10  21-168.828 206.538   3 
   2 -10 -21-18.8024 185.254   5 
  -2  10  20-50.0623 223.178   3 
   2 -10 -20 541.732 252.354   5 
  -2  10  19 535.372 333.251   3 
   2 -10 -19-2.36981 186.050   5 
  -2  10  18 10.7961 197.442   3 
   2 -10 -18 166.351 205.528   5 
  -2  10  17 236.984 266.162   3 
   2 -10 -17 251.908 240.451   5 
   2 -10 -16 851.500 336.189   5 
  -2  10  16 616.942 321.920   3 
   2 -10 -16-273.214 331.889   2 
   2 -10 -15-46.7911 182.226   5 
  -2  10  15 154.329 244.331   3 
   2 -10 -15-337.223 463.923   2 
   2 -10 -14-59.0385 157.397   5 
  -2  10  14-225.575 227.982   3 
   2 -10 -14-455.736 644.731   2 
   2 -10 -13 109.027 197.230   5 
  -2  10  13 527.090 304.874   3 
   2 -10 -12 1015.55 306.570   5 
  -2  10  12 1214.06 421.087   3 
   2 -10 -12 376.773 566.472   2 
   2 -10 -11 284.301 220.735   5 
  -2  10  11 552.247 295.088   3 
   2 -10 -11 477.977 494.891   2 
   2 -10 -10 1051.97 325.326   5 
  -2  10  10 508.960 320.722   3 
   2 -10 -10-54.9535 362.454   2 
   2 -10  -9 1361.56 328.176   5 
   2 -10  -9 544.263 397.925   2 
  -2  10   9 621.919 333.122   3 
   2 -10  -8 1772.11 864.615   2 
  -2  10   8 1563.71 454.948   3 
   2 -10  -7 666.875 635.956   2 
   2 -10  -6-307.480 541.354   2 
   2 -10  -5 672.990 583.729   2 
   2 -10  -4 1242.89 672.666   2 
   2 -10  -3 211.426 381.070   2 
   2 -10  -2 310.010 489.120   2 
   2 -10  -1 471.238 510.402   2 
   2 -10   0 1801.93 791.501   2 
   2 -10   1 16.0583 292.877   2 
   2 -10   2-510.463 457.947   2 
   2 -10   3-363.336 430.504   2 
   2  10   3-295.245 449.322   1 
   2 -10   4 1332.01 684.893   2 
   2  10   4 2935.42 476.383   7 
   2  10   4 1081.43 684.326   1 
   2 -10   5-16.0568 258.112   2 
   2  10   5 504.883 233.124   7 
   2  10   5-36.3537 288.965   1 
   2  10   6 212.448 205.014   3 
   2  10   6-163.662 178.264   7 
   2  10   6-195.269 447.530   1 
   2  10   7-356.703 265.165   3 
   2  10   7 483.401 238.938   7 
   2  10   7-83.1594 289.877   1 
   2  10   8 760.236 339.375   3 
   2  10   8 751.560 642.952   1 
   2  10   9 1114.59 391.774   3 
   2  10   9 1523.72 371.907   7 
   2  10   9 762.652 700.001   1 
   2  10  10 227.782 209.047   3 
   2  10  10 121.943 171.031   7 
   2  10  10 741.738 602.287   1 
   2  10  11-139.695 231.950   3 
  -2 -10 -11 711.731 527.010   2 
   2  10  11-20.8587 188.467   7 
   2  10  11-265.463 445.109   1 
   2  10  12 932.264 386.634   3 
  -2 -10 -12-121.624 285.349   2 
   2  10  12 1451.17 362.745   7 
   2  10  12 435.566 528.613   1 
   2  10  13 197.035 220.628   3 
  -2 -10 -13 455.705 515.951   2 
   2  10  13 1092.45 341.598   7 
   2  10  13 748.855 566.404   1 
   2  10  14 321.789 277.867   3 
   2  10  14-24.0696 361.891   1 
  -2 -10 -14 66.3776 606.422   2 
   2  10  14 94.5208 194.077   7 
  -2 -10 -15 57.2294 185.940   5 
   2  10  15-375.754 654.338   1 
   2  10  15-201.868 249.437   3 
   2  10  15 45.4666 178.634   7 
   2  10  16 817.471 315.994   7 
   2  10  16 184.871 268.884   3 
  -2 -10 -16 504.964 274.373   5 
   2  10  17 172.272 246.065   3 
  -2 -10 -17 21.4365 186.728   5 
   2  10  18 411.395 298.004   3 
  -2 -10 -18 378.719 270.888   5 
   2  10  19-154.637 279.068   3 
  -2 -10 -19-43.1471 193.076   5 
   2  10  20-77.4051 200.586   3 
  -2 -10 -20 41.9689 153.140   5 
   2  10  21 49.8787 208.933   3 
  -2 -10 -21-12.6909 151.461   5 
   2  10  22 215.045 189.755   3 
   2 -10  22 98.4694 212.968   4 
  -2 -10 -22-9.60242 152.200   5 
  -2 -10 -23 90.1265 183.577   5 
   2  10  23-123.888 171.762   3 
   2 -10  23 53.5167 157.244   4 
  -2 -10 -24 132.927 142.216   5 
   2  10  24 65.8703 139.138   3 
   2 -10  24 201.901 197.417   4 
  -2 -10 -25-55.4080 160.353   5 
   2  10  25 196.937 186.298   3 
   2 -10  25 55.7028 149.033   4 
   2  10  26 70.5090 109.826   3 
   2 -10  26 401.368 161.084   4 
   2  10  27-85.8940 133.312   3 
   2 -10  27-8.25003 114.285   4 
   2  10  28-130.089 93.8701   3 
   2 -10  28-69.5575 111.160   4 
  -2  11  29 19.3487 84.7918   3 
  -2  11  28-293.716 144.594   3 
  -2  11  27 142.111 129.779   3 
  -2  11  26 37.0195 140.267   3 
  -2  11  25-53.0508 137.015   3 
  -2  11  24 323.457 207.743   3 
   2 -11 -23-311.326 180.166   5 
  -2  11  23-60.7560 158.804   3 
   2 -11 -22 178.638 146.462   5 
  -2  11  22 16.3419 161.035   3 
   2 -11 -21 51.4448 162.194   5 
  -2  11  21-61.9314 214.725   3 
   2 -11 -20 358.504 210.151   5 
  -2  11  20 156.337 225.288   3 
  -2  11  19 171.431 226.158   3 
   2 -11 -19 90.6782 173.842   5 
  -2  11  18-58.2036 236.712   3 
   2 -11 -18 55.9230 169.436   5 
  -2  11  17 240.104 224.790   3 
   2 -11 -17 105.415 189.981   5 
  -2  11  16 444.380 283.979   3 
   2 -11 -16 114.941 212.336   5 
  -2  11  15 58.6542 177.281   3 
   2 -11 -15-54.2691 177.892   5 
  -2  11  14 333.846 285.214   3 
   2 -11 -14 4.63752 171.659   5 
   2 -11 -13-222.537 577.665   2 
  -2  11  13 127.265 219.219   3 
   2 -11 -13 245.339 234.763   5 
   2 -11 -12 125.748 314.389   2 
  -2  11  12 807.097 342.469   3 
  -2  11  11-351.042 261.452   3 
   2 -11 -11 93.1050 158.848   5 
   2 -11 -10-159.591 309.576   2 
  -2  11  10-118.965 194.390   3 
   2 -11 -10 27.0899 163.596   5 
   2 -11  -9 365.368 624.106   2 
  -2  11   9 182.447 245.743   3 
   2 -11  -9 804.740 286.712   5 
   2 -11  -8 1122.22 884.915   2 
  -2  11   8 1972.06 489.210   3 
   2 -11  -8 2316.68 443.599   5 
  -2  11   7-793.220 365.778   3 
   2 -11  -7 511.835 551.971   2 
   2 -11  -6-50.9705 500.653   2 
   2 -11  -5 174.633 389.061   2 
   2 -11  -4 218.396 397.533   2 
   2  11  -3-130.331 182.501   7 
   2 -11  -3 125.741 338.169   2 
   2  11  -2-530.412 235.649   7 
   2 -11  -2 593.234 561.974   2 
   2  11  -1 194.968 207.593   7 
   2 -11  -1 331.189 434.507   2 
   2  11   0 1410.08 374.564   7 
   2 -11   0 1243.09 744.940   2 
   2  11   1 133.174 207.116   7 
   2 -11   1 389.216 500.972   2 
   2  11   2-470.736 264.783   3 
   2  11   2-7.89422 157.365   7 
   2 -11   2 69.3793 489.137   2 
   2  11   3-267.676 194.955   3 
   2  11   3 398.356 227.169   7 
   2 -11   3 440.380 318.843   2 
   2  11   4 602.128 264.710   3 
   2 -11   4 83.9884 287.154   2 
   2  11   5-57.5706 168.062   3 
   2  11   5 490.207 256.675   7 
   2  11   5-196.436 372.552   1 
   2  11   6-294.924 243.302   3 
   2  11   6-255.956 208.483   7 
   2  11   6 374.954 455.213   1 
   2  11   7 229.581 194.852   3 
   2  11   7 191.595 212.981   7 
   2  11   7-401.948 303.063   1 
   2  11   8 1361.11 410.493   3 
   2  11   8 2043.76 419.187   7 
   2  11   9 923.814 322.416   3 
   2  11   9 575.876 268.848   7 
   2  11   9 98.5449 381.971   1 
   2  11  10 333.100 253.158   3 
  -2 -11 -10 20.7591 543.962   2 
   2  11  10 270.720 236.531   7 
   2  11  10 857.036 446.442   1 
   2  11  11-117.299 191.319   3 
  -2 -11 -11-305.822 466.696   2 
   2  11  11 15.4966 209.098   7 
   2  11  11-433.937 710.522   1 
   2  11  12 79.7245 186.101   3 
  -2 -11 -12 344.300 288.029   2 
   2  11  12 394.011 507.971   1 
   2  11  12 337.140 231.882   7 
   2  11  13 311.212 245.324   3 
   2  11  13-38.9098 191.860   7 
   2  11  14-25.0936 216.815   3 
   2  11  14 311.942 240.172   7 
  -2 -11 -14-54.3248 183.629   5 
   2  11  15 83.6168 194.985   7 
   2  11  15 12.5155 223.593   3 
  -2 -11 -15 240.674 209.117   5 
   2  11  16 313.208 222.123   7 
   2  11  16 170.356 221.062   3 
  -2 -11 -16 418.235 229.089   5 
   2  11  17 82.4604 176.293   3 
  -2 -11 -17 65.1966 181.538   5 
   2  11  18-78.2334 213.419   3 
  -2 -11 -18 67.3724 195.609   5 
  -2 -11 -19 113.849 171.756   5 
   2  11  19 72.9204 205.155   3 
   2 -11  19-346.451 190.847   4 
  -2 -11 -20 43.2143 171.224   5 
   2  11  20 367.477 206.443   3 
   2 -11  20 4.72733 168.124   4 
  -2 -11 -21-52.1046 135.447   5 
   2  11  21-32.0891 155.644   3 
   2 -11  21-132.867 164.478   4 
  -2 -11 -22-180.090 163.124   5 
   2  11  22 80.4270 150.445   3 
   2 -11  22-322.960 192.316   4 
  -2 -11 -23 125.788 151.705   5 
   2  11  23 116.991 169.157   3 
   2 -11  23 201.268 159.061   4 
  -2 -11 -24 7.75954 120.832   5 
   2  11  24 145.761 151.917   3 
   2 -11  24 275.293 156.329   4 
  -2 -11 -25 248.988 146.343   5 
   2  11  25 28.5807 95.1553   3 
   2  11  26 80.6152 83.0343   3 
   2 -11  26 634.897 170.488   4 
  -2  12  27 113.342 101.813   3 
  -2  12  26 284.735 148.360   3 
  -2  12  25-120.363 153.509   3 
  -2  12  24 155.595 150.648   3 
  -2  12  23 189.707 133.424   3 
   2 -12 -22 337.057 184.757   5 
  -2  12  22-4.02906 147.320   3 
   2 -12 -21 11.6029 125.220   5 
  -2  12  21 273.775 198.027   3 
   2 -12 -20 294.029 179.477   5 
  -2  12  20-89.6116 181.443   3 
   2 -12 -19 271.523 182.860   5 
  -2  12  19 122.520 172.713   3 
  -2  12  18-15.2904 174.087   3 
   2 -12 -18 2.28217 147.170   5 
  -2  12  17 254.537 247.960   3 
   2 -12 -17 450.814 236.270   5 
  -2  12  16 295.421 237.977   3 
   2 -12 -16 221.355 200.953   5 
  -2  12  15 192.614 234.370   3 
   2 -12 -15-69.5792 148.990   5 
  -2  12  14-81.9162 206.279   3 
   2 -12 -14 157.835 200.441   5 
  -2  12  13 227.182 246.573   3 
   2 -12 -13 358.688 229.698   5 
  -2  12  12 570.298 338.641   3 
   2 -12 -12 784.298 288.645   5 
  -2  12  11 32.0398 203.596   3 
   2 -12 -11 78.5174 169.737   5 
   2 -12 -10-2.78472 138.471   5 
  -2  12  10 233.682 240.516   3 
   2 -12 -10 369.751 299.409   2 
   2 -12  -9 302.833 218.651   5 
  -2  12   9 281.786 224.830   3 
   2 -12  -9 389.042 573.731   2 
   2 -12  -8 993.429 294.034   5 
   2 -12  -8 532.075 791.635   2 
  -2  12   8 333.058 264.347   3 
   2 -12  -7-57.9337 635.899   2 
  -2  12   7-31.3348 180.636   3 
   2 -12  -6-282.097 625.026   2 
  -2  12   6 154.224 160.899   3 
   2 -12  -5-442.506 379.978   2 
   2 -12  -4 783.105 715.478   2 
   2 -12  -3 218.122 544.718   2 
   2 -12  -2 143.757 362.843   2 
   2  12  -2 252.166 170.306   7 
   2 -12  -1 597.690 571.285   2 
   2  12  -1 1016.72 299.858   7 
   2 -12   0-207.395 494.575   2 
   2  12   0 819.912 299.405   7 
   2  12   1 855.796 290.695   3 
   2  12   1 1185.18 301.830   7 
   2 -12   2 228.513 301.838   2 
   2  12   2 134.329 220.878   3 
   2  12   2 430.601 256.798   7 
   2 -12   3 192.870 444.109   2 
   2  12   3-290.663 245.640   3 
   2  12   3-175.357 212.282   7 
   2  12   4 61.3428 150.293   3 
   2  12   4 1410.36 347.513   7 
   2  12   5-9.75719 186.468   3 
   2  12   5 812.563 269.234   7 
   2  12   6-39.4322 172.259   3 
   2  12   6 5.33047 173.863   7 
   2  12   7 158.424 197.748   3 
   2  12   7-674.771 671.960   1 
   2  12   7-119.825 180.837   7 
   2  12   8 534.914 275.668   3 
  -2 -12  -8-328.801 338.025   2 
   2  12   8 743.371 299.970   7 
   2  12   8-111.284 300.787   1 
   2  12   9 122.072 210.761   7 
   2  12   9 244.998 174.625   3 
   2  12   9 355.430 388.221   1 
   2  12  10 705.777 272.168   7 
   2  12  10 524.337 282.886   3 
   2  12  11 38.5975 180.928   7 
   2  12  11 81.3132 199.954   3 
   2  12  12-53.7813 193.139   7 
   2  12  12-250.315 218.303   3 
   2  12  13 106.982 173.825   7 
  -2 -12 -13-129.525 229.582   5 
   2  12  13-207.388 159.142   3 
   2  12  14 15.9009 163.032   7 
  -2 -12 -14-56.3854 155.142   5 
   2  12  14-151.799 165.239   3 
  -2 -12 -15 239.164 193.283   5 
   2  12  15-211.472 182.484   3 
   2  12  15 311.541 201.839   7 
  -2 -12 -16-13.6936 145.003   5 
   2  12  16-111.300 190.359   3 
  -2 -12 -17 87.3003 194.146   5 
   2  12  17-8.51906 152.025   3 
  -2 -12 -18 89.1155 162.757   5 
   2  12  18 199.535 191.063   3 
  -2 -12 -19-45.7004 160.722   5 
   2  12  19-12.2665 137.187   3 
  -2 -12 -20 122.017 160.969   5 
   2  12  20 366.639 199.157   3 
  -2 -12 -21 170.073 175.678   5 
   2  12  21-59.1890 132.942   3 
  -2 -12 -22 114.993 127.033   5 
   2  12  22-145.179 119.699   3 
  -2 -12 -23-48.1542 121.852   5 
   2  12  23-23.3215 91.2701   3 
  -2 -12 -24-17.0519 100.748   5 
   2  12  24 50.0321 80.9919   3 
   2  12  25-93.3001 89.4021   3 
  -2  13  26-35.6064 81.2543   3 
  -2  13  25-12.6310 83.1693   3 
  -2  13  24-21.5734 109.601   3 
  -2  13  23-44.0578 104.357   3 
  -2  13  22 289.807 167.227   3 
   2 -13 -21 242.394 163.037   5 
  -2  13  21 89.1196 140.376   3 
   2 -13 -20 87.6902 134.913   5 
  -2  13  20-129.591 193.588   3 
   2 -13 -19 188.922 162.395   5 
  -2  13  19 99.6799 197.825   3 
   2 -13 -18 138.131 161.341   5 
  -2  13  18 90.1909 156.952   3 
   2 -13 -17 136.973 159.389   5 
  -2  13  17 352.555 222.424   3 
   2 -13 -16 607.455 234.498   5 
  -2  13  16 206.538 236.519   3 
   2 -13 -15-149.752 166.246   5 
  -2  13  15-142.383 215.024   3 
   2 -13 -14 105.261 141.019   5 
  -2  13  14-106.186 172.126   3 
   2 -13 -13 277.970 194.791   5 
  -2  13  13 130.364 182.721   3 
   2 -13 -12 710.970 257.614   5 
  -2  13  12 238.812 256.131   3 
   2 -13 -11-104.490 175.110   5 
  -2  13  11-142.444 207.161   3 
   2 -13 -10 12.0190 150.791   5 
  -2  13  10-173.094 187.326   3 
   2 -13  -9 932.398 271.410   5 
  -2  13   9 499.304 262.107   3 
  -2  13   8 7.93635 227.800   3 
  -2  13   7-100.860 217.452   3 
  -2  13   6-52.2664 204.040   3 
  -2  13   5 90.6852 189.551   3 
   2 -13  -2-131.842 452.447   2 
   2  13  -1 512.959 230.633   7 
   2 -13  -1-587.993 633.431   2 
   2  13   0 318.725 222.519   3 
   2  13   0 643.035 273.089   7 
   2 -13   0 414.150 459.697   2 
   2  13   1 278.503 207.636   3 
   2  13   1 251.518 209.589   7 
   2 -13   1-375.404 481.052   2 
   2  13   2 80.0266 171.943   7 
   2  13   2-249.332 195.107   3 
   2  13   3-57.2260 193.402   7 
   2  13   3-60.8703 151.934   3 
   2  13   4 169.191 219.036   7 
   2  13   4 72.5996 187.392   3 
   2  13   5 50.5080 157.187   7 
   2  13   5-148.374 199.651   3 
   2  13   6 151.458 209.260   7 
   2  13   6 69.2863 154.863   3 
   2  13   7-37.8575 168.266   7 
   2  13   7-555.267 272.265   3 
   2  13   8 528.887 253.315   7 
   2  13   8 245.994 205.614   3 
   2  13   9 187.637 181.561   7 
   2  13   9-131.537 171.725   3 
   2  13  10-63.2159 188.693   7 
   2  13  10-161.211 176.804   3 
   2  13  11 343.545 217.775   7 
   2  13  11 104.876 150.953   3 
   2  13  12 70.7159 141.315   7 
   2  13  12 128.031 149.665   3 
  -2 -13 -12-29.5436 146.088   5 
   2  13  13 54.9505 175.377   7 
   2  13  13 97.1609 186.434   3 
  -2 -13 -13 156.860 172.921   5 
   2  13  14-95.9422 192.112   3 
  -2 -13 -14-59.1331 143.661   5 
   2  13  15 10.2769 163.437   3 
  -2 -13 -15-27.0142 152.092   5 
   2  13  16 254.287 198.573   3 
  -2 -13 -16 67.8883 181.694   5 
   2  13  17 84.0824 145.448   3 
  -2 -13 -17 11.6747 137.269   5 
   2  13  18 83.9023 133.309   3 
  -2 -13 -18 306.202 174.273   5 
   2  13  19-151.202 159.782   3 
  -2 -13 -19 56.1327 113.627   5 
   2  13  20 90.4782 134.174   3 
  -2 -13 -20 292.056 160.726   5 
   2  13  21-9.77682 114.230   3 
  -2 -13 -21 115.958 110.405   5 
   2  13  22 130.351 103.538   3 
  -2 -13 -22 24.7506 105.127   5 
   2  13  23 52.9614 44.1180   3 
  -2 -13 -23 69.9571 95.7553   5 
  -2  14  24-94.0136 91.5256   3 
  -2  14  23 27.1153 81.4210   3 
  -2  14  22 134.688 127.777   3 
  -2  14  21-62.6636 118.439   3 
  -2  14  20-73.6672 140.095   3 
   2 -14 -20 89.1661 107.757   5 
  -2  14  19-195.615 165.203   3 
   2 -14 -19 87.0902 103.326   5 
  -2  14  18-95.9601 166.978   3 
   2 -14 -18-0.19799 106.980   5 
  -2  14  17 115.816 165.852   3 
   2 -14 -17 439.703 196.974   5 
  -2  14  16 146.796 203.704   3 
   2 -14 -16 300.362 189.298   5 
  -2  14  15-34.4469 149.696   3 
   2 -14 -15 84.1334 129.948   5 
  -2  14  14-253.521 222.834   3 
   2 -14 -14 46.1049 141.487   5 
  -2  14  13 32.7129 160.731   3 
   2 -14 -13 134.722 158.809   5 
  -2  14  12-124.245 183.731   3 
   2 -14 -12-17.9911 128.182   5 
  -2  14  11-94.5941 214.714   3 
   2 -14 -11 230.182 160.704   5 
  -2  14  10 133.592 144.595   3 
   2 -14 -10-28.6600 145.005   5 
  -2  14   9-50.8892 165.089   3 
  -2  14   8 62.4029 171.247   3 
  -2  14   7-116.911 223.238   3 
  -2  14   6 300.171 247.588   3 
  -2  14   5 336.321 277.901   3 
  -2  14   4 31.5502 142.422   3 
  -2  14   3-47.8046 179.966   3 
   2  14  -2 175.727 156.433   3 
   2  14  -1 699.555 267.899   3 
   2  14   0 882.487 304.139   7 
   2  14   0 373.502 201.825   3 
   2  14   1 531.620 233.873   7 
   2  14   1 15.4107 150.905   3 
   2  14   2 120.987 168.892   7 
   2  14   2 87.7997 133.002   3 
   2  14   3 44.7960 177.232   7 
   2  14   3-107.101 143.323   3 
   2  14   4 591.079 264.474   7 
   2  14   4 395.250 210.567   3 
   2  14   5 67.8524 167.084   7 
   2  14   5-126.999 159.499   3 
   2  14   6 61.1924 142.028   7 
   2  14   6-130.270 131.262   3 
   2  14   7 177.880 156.284   7 
   2  14   7-239.231 181.905   3 
   2  14   8 454.174 217.660   7 
   2  14   8 154.676 165.859   3 
   2  14   9 358.677 205.664   7 
   2  14   9 190.006 189.123   3 
   2  14  10 6.24249 151.245   7 
   2  14  10-312.437 216.010   3 
   2  14  11-176.516 200.375   7 
   2  14  11-155.950 161.348   3 
  -2 -14 -11-70.6452 169.813   5 
   2  14  12 165.042 177.357   7 
   2  14  12-43.7415 144.317   3 
  -2 -14 -12 271.411 190.924   5 
   2  14  13 90.2936 148.201   3 
  -2 -14 -13 147.395 185.052   5 
   2  14  14 108.356 124.833   3 
  -2 -14 -14 47.9471 120.157   5 
   2  14  15-209.441 165.138   3 
  -2 -14 -15 41.0188 135.464   5 
   2  14  16 264.348 156.865   3 
  -2 -14 -16 102.858 136.096   5 
   2  14  17 130.881 137.923   3 
  -2 -14 -17 15.5155 129.144   5 
   2  14  18 143.585 124.470   3 
  -2 -14 -18-123.027 118.268   5 
   2  14  19 37.7327 61.9386   3 
  -2 -14 -19-160.807 139.385   5 
   2  14  20-60.4402 80.2335   3 
  -2 -14 -20 38.4918 95.6167   5 
  -2 -14 -21-157.986 99.1112   5 
  -2 -14 -22-63.8607 82.2527   5 
  -2  15  21-71.3199 95.7298   3 
  -2  15  20 86.1516 103.349   3 
  -2  15  19-135.433 118.394   3 
  -2  15  18 20.2495 145.419   3 
   2 -15 -18-230.250 126.203   5 
  -2  15  17-58.8718 125.621   3 
   2 -15 -17 304.934 127.363   5 
  -2  15  16-107.133 116.046   3 
   2 -15 -16-75.4018 99.8103   5 
  -2  15  15 43.5818 138.888   3 
   2 -15 -15 50.2313 113.741   5 
  -2  15  14-59.0522 149.189   3 
   2 -15 -14 92.6137 118.994   5 
  -2  15  13 73.0391 172.941   3 
   2 -15 -13 74.9591 122.816   5 
  -2  15  12 285.612 204.978   3 
  -2  15  11 243.594 201.218   3 
  -2  15  10 95.2255 152.258   3 
  -2  15   9-37.0440 146.827   3 
  -2  15   8 123.952 223.227   3 
  -2  15   7-32.9562 175.873   3 
  -2  15   6 62.5384 190.815   3 
  -2  15   5-13.6951 146.384   3 
  -2  15   4 2.50622 150.582   3 
  -2  15   3-213.178 225.398   3 
  -2  15   2 71.1384 175.629   3 
  -2  15   1 152.209 194.793   3 
   2  15   1 472.048 206.794   7 
   2  15   2 228.464 157.977   7 
   2  15   2-343.372 197.850   3 
   2  15   3-271.495 191.104   7 
   2  15   3-99.2288 184.554   3 
   2  15   4 156.153 158.617   7 
   2  15   4-157.492 192.228   3 
   2  15   5 214.202 193.430   7 
   2  15   5 114.230 129.369   3 
   2  15   6-47.8427 144.838   7 
   2  15   6-110.696 154.001   3 
   2  15   7-111.716 165.595   7 
   2  15   7-29.2825 130.392   3 
   2  15   8 127.480 145.610   7 
   2  15   8 112.207 151.720   3 
   2  15   9 33.2889 135.601   7 
   2  15   9 10.7988 116.189   3 
  -2 -15  -9 22.4285 142.943   5 
   2  15  10-31.8862 133.031   3 
  -2 -15 -10 134.384 145.546   5 
   2  15  11-259.670 202.729   3 
  -2 -15 -11-28.5736 128.323   5 
   2  15  12-13.1580 109.775   3 
  -2 -15 -12 198.138 150.170   5 
   2  15  13 161.740 130.643   3 
  -2 -15 -13 99.0130 164.190   5 
   2  15  14 3.87458 70.6843   3 
  -2 -15 -14-23.3458 123.750   5 
   2  15  15-120.653 92.7897   3 
  -2 -15 -15 56.6099 112.503   5 
   2  15  16-65.8143 78.7170   3 
  -2 -15 -16 111.623 128.651   5 
  -2 -15 -17-84.4514 118.450   5 
  -2 -15 -18-42.7921 96.8484   5 
  -2 -15 -19 26.5039 76.5147   5 
  -2 -15 -20 6.92949 78.0716   5 
  -2  16  19 155.562 87.4977   3 
  -2  16  18-44.4933 74.3562   3 
  -2  16  17-54.0222 88.9807   3 
  -2  16  16 70.5471 124.812   3 
  -2  16  15 142.318 132.896   3 
  -2  16  14-231.065 154.722   3 
  -2  16  13 109.019 126.926   3 
  -2  16  12-110.670 128.316   3 
  -2  16  11-18.4867 120.667   3 
  -2  16  10-253.720 194.014   3 
  -2  16   9-30.6908 139.368   3 
  -2  16   8-38.6324 147.788   3 
  -2  16   7-93.8996 161.376   3 
  -2  16   6-150.074 179.006   3 
  -2  16   5-22.0765 127.010   3 
  -2  16   4-90.0814 156.507   3 
  -2  16   3-50.8858 171.782   3 
  -2  16   2-88.8309 143.067   3 
  -2  16   1-26.0311 153.883   3 
  -2  16   0 193.623 183.543   3 
  -2  16  -1 57.7944 131.013   3 
  -2  16  -2 109.876 183.635   3 
   2  16   4 137.754 132.724   7 
   2  16   5-260.789 149.681   7 
  -2 -16  -7 362.571 165.284   5 
  -2 -16  -8 98.1395 124.194   5 
  -2 -16  -9 26.7083 123.208   5 
  -2 -16 -10-113.002 112.117   5 
  -2 -16 -11-67.2196 132.543   5 
  -2 -16 -12 29.6996 100.346   5 
  -2 -16 -13 64.6114 108.984   5 
  -2 -16 -14 43.7482 103.010   5 
  -2 -16 -15 289.480 130.540   5 
  -2 -16 -16 78.6479 87.6932   5 
  -2 -16 -17 50.1257 81.5152   5 
  -2  17  15-43.5138 76.4431   3 
  -2  17  14-127.774 98.2552   3 
  -2  17  13-16.4761 88.2267   3 
  -2  17  12 123.793 119.046   3 
  -2  17  11-12.5916 104.458   3 
  -2  17  10-176.447 127.837   3 
  -2  17   9-94.5671 106.032   3 
  -2  17   8-34.4072 106.252   3 
  -2  17   7-55.5587 122.994   3 
  -2  17   6-118.707 139.339   3 
  -2  17   5-207.097 172.616   3 
  -2  17   4 50.9949 110.209   3 
  -2  17   3 134.787 146.034   3 
  -2  17   2-75.1008 121.135   3 
  -2  17   1-194.087 186.264   3 
  -2  17   0 46.1774 145.380   3 
  -2  17  -1-18.6222 119.088   3 
  -2  17  -2 30.2834 115.062   3 
  -2  17  -3-258.098 162.079   3 
  -2 -17  -3 63.6855 103.763   5 
  -2  17  -4-8.10217 115.077   3 
  -2 -17  -4-193.026 123.113   5 
  -2  17  -5 40.6531 106.079   3 
  -2 -17  -5 115.375 110.064   5 
  -2  17  -6 35.2274 103.795   3 
  -2 -17  -6-279.181 130.611   5 
  -2  17  -7 122.601 139.634   3 
  -2 -17  -7 251.411 139.066   5 
  -2  17  -8 17.5989 111.065   3 
  -2 -17  -8-35.5961 88.5370   5 
  -2 -17  -9 408.068 141.126   5 
  -2 -17 -10-14.9526 79.0744   5 
  -2 -17 -11-121.165 99.4353   5 
  -2 -17 -12 32.9384 75.5356   5 
  -2 -17 -13 101.838 77.9232   5 
  -2  18   9 6.72560 79.9940   3 
  -2  18   8 165.071 113.852   3 
  -2  18   7-219.731 121.765   3 
  -2  18   6-148.382 120.989   3 
  -2  18   5-71.0204 102.459   3 
  -2  18   4-25.3158 83.1782   3 
  -2  18   3-45.5830 96.0603   3 
  -2  18   2-144.386 121.429   3 
  -2  18   1-96.5240 99.4261   3 
  -2  18   0 72.8214 102.604   3 
  -2  18  -1-176.021 129.911   3 
  -2  18  -2-121.462 117.210   3 
  -2  18  -3 93.4533 100.462   3 
  -2  18  -4 96.8510 108.766   3 
  -2  18  -5 184.690 117.195   3 
  -2  18  -6-61.9588 78.1373   3 
  -2  18  -7-90.8767 96.2136   3 
   3   0 -34-0.90405 121.868   6 
   3   0 -33 206.861 176.753   6 
   3   0 -32-370.251 191.295   6 
  -3   0  32 175.125 162.689   3 
   3   0 -31-97.9637 176.421   6 
  -3   0  31 233.641 134.124   3 
   3   0 -30-42.9594 162.028   6 
  -3   0  30-110.937 142.528   3 
   3   0 -29 852.651 281.687   6 
  -3   0  29 768.364 270.419   3 
  -3   0  28 125.529 161.184   3 
   3   0 -28 205.274 205.957   6 
  -3   0  27 455.147 233.771   3 
   3   0 -27 68.9678 194.187   6 
  -3   0  26 235.011 195.502   3 
   3   0 -26 82.7906 166.187   6 
  -3   0  25 1180.39 337.705   3 
  -3   0  25-7.61841 473.170   1 
  -3   0  24 80.7570 172.998   3 
  -3   0  24-260.160 526.887   1 
  -3   0  23 3101.73 486.643   3 
  -3   0  23 2817.27 897.301   1 
  -3   0  22-59.6988 135.184   3 
  -3   0  22-179.476 374.638   1 
  -3   0  21 817.833 231.350   3 
  -3   0  21 1625.16 651.500   1 
  -3   0  20-120.018 264.262   1 
  -3   0  19 1763.86 614.463   1 
  -3   0  18 17.8458 216.558   1 
   3   0 -18 384.298 346.340   2 
   3   0 -17 20145.8 1725.26   2 
  -3   0  17 17169.1 1701.72   1 
   3   0 -16 282.222 302.862   2 
   3   0 -15 245.340 247.246   2 
   3   0 -14-209.472 226.755   2 
   3   0 -13 93223.5 3327.61   2 
   3   0 -12 831.982 404.930   2 
   3   0 -11 16962.4 1327.49   2 
   3   0 -10 102.847 184.572   2 
   3   0  -9 40607.3 1945.37   2 
   3   0  -8 8725.23 1111.92   2 
   3   0  -7 68579.9 2383.52   2 
   3   0  -6 76.0426 175.579   2 
   3   0  -5 19439.9 1194.68   2 
   3   0  -4 156.689 180.193   2 
   3   0  -3 142884. 3068.08   2 
   3   0  -2-77.5827 136.128   2 
   3   0  -1 1820.04 270.314   1 
   3   0  -1 2375.46 380.894   2 
   3   0   0 136.341 181.268   1 
   3   0   0 69.2995 154.688   2 
   3   0   1 85432.1 1946.18   1 
   3   0   1 83403.4 2128.72   2 
   3   0   2 79.4397 131.211   1 
   3   0   2 141.580 135.020   2 
   3   0   3 46220.5 1497.23   2 
   3   0   3 44879.3 1548.44   1 
   3   0   4 138.687 171.324   1 
   3   0   4 224.138 122.883   2 
   3   0   5 11688.0 908.405   1 
   3   0   6 117.138 189.639   1 
   3   0   7 55171.8 2210.83   1 
   3   0   8 1925.06 602.386   1 
   3   0   9 75151.7 2841.23   1 
   3   0  10-76.0580 277.467   1 
   3   0  11 17596.8 1519.76   1 
   3   0  12-194.159 252.891   1 
   3   0  13 1636.18 534.103   1 
   3   0  14 19.0785 280.332   1 
   3   0  15 1467.57 530.735   1 
   3   0  16 81.5599 251.412   1 
   3   0  17 8911.05 1392.98   1 
   3   0  18-272.657 315.960   1 
   3   0  18 48.7608 147.766   3 
   3   0  19-59.5487 242.077   1 
   3   0  19 361.506 211.152   3 
   3   0  20-394.933 395.928   1 
   3   0  20 170.254 178.104   3 
   3   0  21 3122.39 975.383   1 
   3   0  21 3543.95 542.741   3 
   3   0  22 175.373 331.575   1 
   3   0  22 3.37984 161.419   3 
   3   0  23-57.0925 157.388   3 
   3   0  24 131.735 162.331   3 
   3   0  25 782.989 335.318   3 
   3   0  26 459.107 270.987   3 
   3   0  26 469.000 271.983   4 
   3   0  27 272.002 202.015   3 
   3   0  27 578.901 262.942   4 
   3   0  28-2.75335 131.483   3 
   3   0  28 36.1940 170.929   4 
   3   0  29-25.8234 176.794   4 
   3   0  30 298.118 161.951   4 
   3  -1 -35 102.431 120.517   6 
   3  -1 -34-129.159 147.287   6 
   3  -1 -33 363.110 178.867   6 
   3   1 -33 156.019 146.960   6 
  -3   1  33 472.722 207.857   3 
   3   1 -32-205.297 158.543   6 
   3  -1 -32 104.529 161.346   6 
  -3   1  32-125.709 160.930   3 
   3   1 -31-195.935 191.744   6 
   3  -1 -31-252.231 198.289   6 
  -3   1  31 77.4146 121.298   3 
   3  -1 -30-0.38002 156.180   6 
   3   1 -30 116.517 166.251   6 
  -3   1  30 151.781 166.192   3 
  -3  -1  30 105.041 145.494   3 
   3  -1 -29 579.273 287.254   6 
   3   1 -29 222.835 195.497   6 
  -3  -1  29 401.702 246.813   3 
  -3   1  29 514.878 239.933   3 
   3  -1 -28 108.780 202.198   6 
   3   1 -28 282.548 187.151   6 
  -3  -1  28-32.4866 195.113   3 
  -3   1  28 136.371 151.814   3 
   3   1 -27-120.121 156.659   6 
  -3  -1  27-283.911 197.975   3 
  -3   1  27 170.805 168.617   3 
  -3  -1  26 554.665 253.094   3 
  -3   1  26 857.853 310.137   3 
   3   1 -26 513.743 258.745   6 
  -3  -1  25 1540.78 765.651   1 
  -3   1  25 856.260 588.257   1 
  -3  -1  25 1977.20 429.027   3 
  -3   1  25 1882.31 425.845   3 
   3   1 -25 1936.49 423.892   6 
  -3  -1  24 901.880 544.797   1 
  -3   1  24 1250.30 686.873   1 
  -3  -1  24 703.009 242.513   3 
  -3   1  24 594.774 285.893   3 
   3   1 -24 624.720 266.221   6 
  -3  -1  23 725.040 501.675   1 
  -3   1  23 785.417 523.503   1 
  -3  -1  23 1427.15 333.126   3 
  -3   1  23 1372.09 334.857   3 
   3   1 -23 1303.78 360.308   6 
  -3   1  22 353.814 198.632   3 
  -3  -1  22-76.7020 163.811   3 
  -3  -1  22 503.121 471.920   1 
  -3   1  22 527.777 586.341   1 
  -3   1  21 2366.91 414.346   3 
  -3  -1  21 1692.32 326.439   3 
  -3  -1  21 1246.50 600.188   1 
  -3   1  21 1757.20 676.178   1 
  -3   1  20 15.6032 128.377   3 
  -3  -1  20-294.230 397.804   1 
  -3   1  20 232.864 273.630   1 
  -3   1  19 286.591 214.335   1 
  -3   1  18-28.0888 212.683   1 
   3  -1 -18 62.5650 299.119   2 
   3  -1 -17 27016.0 2041.14   2 
   3   1 -17 29554.6 2078.01   2 
  -3   1  17 26633.4 2149.56   1 
  -3   1  16 405.845 280.160   1 
   3  -1 -16 659.370 412.020   2 
   3   1 -16 368.639 251.616   2 
  -3   1  15-154.208 237.335   1 
   3   1 -15 445.235 292.524   2 
   3  -1 -15 163.939 231.942   2 
  -3   1  14 1827.91 506.705   1 
   3   1 -14 1546.53 438.868   2 
   3  -1 -14 1940.26 512.154   2 
   3  -1 -13 40676.0 2273.74   2 
   3   1 -13 41221.0 2225.63   2 
  -3   1  13 40901.3 2151.44   1 
   3   1 -12 3967.87 724.866   2 
   3  -1 -12 3997.29 714.022   2 
   3  -1 -11 2019.05 485.658   2 
   3   1 -11 2059.22 508.174   2 
   3   1 -10 1278.86 379.449   2 
   3  -1 -10 1398.74 395.380   2 
   3   1  -9 50973.1 2183.34   2 
   3  -1  -9 49564.4 2200.60   2 
   3   1  -8 25175.2 1555.22   2 
   3  -1  -8 25564.5 1618.83   2 
   3  -1  -7 30720.7 1635.33   2 
   3   1  -7 30188.8 1602.26   2 
   3   1  -6 10591.2 926.172   2 
   3  -1  -6 10437.2 928.522   2 
   3   1  -5 15436.0 1094.73   2 
   3  -1  -5 14429.7 1061.66   2 
   3   1  -4 13281.3 1006.96   2 
   3  -1  -4 13592.9 1007.93   2 
   3   1  -3 3635.29 512.094   2 
   3  -1  -3 3591.63 507.052   2 
   3   1  -2 262.325 198.653   1 
   3   1  -2 261.030 227.086   2 
   3  -1  -2 475.025 230.883   2 
   3   1  -1 48294.4 1780.85   1 
   3  -1  -1 51710.7 1739.03   2 
   3   1  -1 51849.9 1828.42   2 
   3   1   0 671.614 265.505   1 
   3  -1   0 896.595 159.625   1 
   3   1   0 1097.56 279.682   2 
   3  -1   0 1015.77 256.857   2 
   3   1   1 7560.30 734.643   1 
   3  -1   1 7059.98 443.527   1 
   3  -1   1 8018.03 669.482   2 
   3   1   1 8689.58 738.888   2 
   3   1   2 9836.36 812.799   1 
   3  -1   2 10026.1 693.701   2 
   3   1   2 10549.2 803.778   2 
   3  -1   2 9395.04 590.311   1 
   3   1   3 440.040 245.735   1 
   3  -1   3 499.396 193.011   1 
   3  -1   3 506.866 200.102   2 
   3   1   3 556.147 242.478   2 
   3   1   4 20636.7 1198.20   1 
   3  -1   4 18824.1 873.036   2 
   3  -1   4 18799.8 1037.70   1 
   3  -1   5 37501.9 1159.65   2 
   3  -1   5 38379.0 1621.06   1 
   3   1   5 39874.0 1761.59   1 
   3  -1   6 864.417 275.770   1 
   3   1   6 1008.00 319.838   1 
   3  -1   7 33875.8 1733.21   1 
   3   1   7 34516.1 1846.85   1 
   3   1   8 3336.10 861.571   1 
   3  -1   8 3191.50 721.241   1 
   3  -1   9 21124.4 1512.68   1 
   3   1   9 20579.7 1540.74   1 
   3  -1  10 1094.05 394.013   1 
   3   1  10 948.918 370.096   1 
   3   1  11 5034.44 809.857   1 
   3  -1  11 5593.31 861.000   1 
   3  -1  12 1243.39 441.850   1 
   3   1  12 1000.82 390.671   1 
   3   1  13 9479.66 1210.78   1 
   3  -1  13 8630.76 1181.01   1 
   3  -1  14 216.582 272.878   1 
   3   1  14 511.501 374.279   1 
   3  -1  15 271.318 396.659   1 
   3   1  15 383.663 319.013   1 
   3  -1  16-138.145 433.623   1 
   3   1  16 260.550 315.563   1 
   3  -1  17 9358.15 1424.16   1 
   3   1  17 9552.21 1456.72   1 
   3  -1  18 243.371 346.948   1 
   3   1  18 653.192 465.792   1 
   3  -1  18-79.5425 128.992   3 
   3   1  18 29.7333 157.707   3 
   3  -1  19-52.6914 237.560   1 
   3   1  19-33.5872 271.951   1 
   3  -1  19-89.9890 152.284   3 
   3   1  19 120.060 154.371   3 
   3  -1  20-12.3250 366.299   1 
   3   1  20-37.0306 275.639   1 
   3  -1  20 211.862 213.499   3 
   3   1  20 98.7873 176.855   3 
   3  -1  21 1865.85 798.481   1 
   3   1  21 2531.78 895.295   1 
   3  -1  21 2243.54 452.860   3 
   3   1  21 1983.80 432.613   3 
   3  -1  22-437.814 540.236   1 
   3   1  22 239.800 430.441   1 
   3  -1  22-220.333 211.213   3 
   3   1  22-317.557 240.659   3 
   3  -1  23-144.022 184.246   3 
   3   1  23-101.663 147.617   3 
   3   1  24 10.1013 147.156   3 
   3  -1  24 288.927 204.872   3 
   3   1  24 9.75907 223.484   4 
   3  -1  25 1007.54 322.936   3 
   3   1  25 586.626 260.589   3 
   3   1  25 948.857 268.098   4 
   3  -1  26-103.903 175.307   3 
   3   1  26 103.245 211.634   3 
   3   1  26 142.433 190.760   4 
   3   1  27 415.816 211.583   3 
   3  -1  27 570.007 289.287   3 
   3  -1  27 547.969 291.755   4 
   3   1  27 266.970 163.532   4 
   3   1  28-0.39214 139.788   3 
   3  -1  28 22.5522 185.199   4 
   3   1  29 81.4578 163.663   3 
   3  -1  29 83.0302 150.273   4 
   3  -1  30-165.714 156.065   4 
   3  -1  31 167.453 145.163   4 
   3  -2 -35 112.676 120.298   6 
   3  -2 -34 132.195 158.968   6 
   3  -2 -33 159.374 161.348   6 
  -3   2  33 212.354 138.493   3 
   3  -2 -32-126.959 170.799   6 
   3   2 -32 178.660 156.207   6 
  -3   2  32 70.0372 132.725   3 
   3  -2 -31-240.123 191.057   6 
   3   2 -31 87.2939 144.417   6 
  -3   2  31 35.1367 123.619   3 
   3  -2 -30 219.874 216.206   6 
   3   2 -30 107.439 186.789   6 
  -3   2  30 83.6617 149.026   3 
   3  -2 -29 152.691 206.784   6 
   3   2 -29 68.5427 170.590   6 
  -3   2  29-3.77960 142.604   3 
   3   2 -28-17.4084 171.075   6 
  -3   2  28 1.19047 167.011   3 
  -3  -2  28 62.2670 170.805   3 
   3   2 -27 434.357 218.920   6 
  -3  -2  27 730.744 270.746   3 
  -3   2  27 676.941 293.412   3 
   3   2 -26 386.985 269.507   6 
  -3  -2  26 420.762 255.211   3 
  -3   2  26 192.443 232.627   3 
   3   2 -25 3439.93 600.533   6 
  -3  -2  25 3585.35 545.719   3 
  -3   2  25 4174.44 648.374   3 
   3   2 -24 1188.57 373.609   6 
  -3  -2  24 776.026 283.139   3 
  -3   2  24 1033.48 341.706   3 
  -3  -2  24 1184.75 774.209   1 
  -3   2  24 1008.89 467.657   1 
   3   2 -23 409.150 222.283   6 
  -3   2  23 76.7421 145.390   3 
  -3  -2  23 4.14330 145.638   3 
  -3  -2  23 1.44552 327.092   1 
   3   2 -22-144.900 222.442   6 
  -3   2  22 459.649 249.657   3 
  -3  -2  22 496.076 267.072   3 
  -3  -2  22-215.355 373.382   1 
  -3   2  22 891.565 575.482   1 
   3   2 -21 2582.57 443.892   6 
  -3  -2  21 2308.58 798.216   1 
  -3   2  21 2571.05 766.680   1 
  -3  -2  21 1883.47 351.063   3 
  -3   2  21 2321.42 467.485   3 
  -3   2  20 269.758 320.649   1 
  -3   2  20 327.479 214.828   3 
   3   2 -20 295.855 216.964   6 
   3   2 -19 235.446 151.738   6 
  -3   2  19 365.435 216.462   1 
   3  -2 -19 397.706 373.137   2 
  -3   2  18 791.779 420.368   1 
   3  -2 -18 663.511 360.264   2 
   3  -2 -17 23675.1 2021.41   2 
   3   2 -17 24371.9 1976.16   2 
  -3   2  17 22944.0 1999.66   1 
   3   2 -16 167.313 301.220   2 
   3  -2 -16-168.075 182.201   2 
  -3   2  15 2402.03 635.868   1 
   3   2 -15 1964.76 542.376   2 
   3  -2 -15 2515.04 680.967   2 
  -3   2  14 1723.61 523.316   1 
   3   2 -14 1277.20 447.887   2 
   3  -2 -14 1629.80 526.148   2 
  -3   2  13 2738.89 574.162   1 
   3   2 -13 2934.19 654.270   2 
   3  -2 -13 1937.18 516.481   2 
   3   2 -12 3225.00 699.355   2 
   3  -2 -12 2512.36 616.865   2 
  -3   2  12 2854.42 574.865   1 
   3  -2 -11 6748.54 922.071   2 
   3   2 -11 6548.42 888.006   2 
  -3   2  11 6732.08 790.775   1 
  -3   2  10 356.265 184.259   1 
   3   2 -10 888.872 362.717   2 
   3  -2 -10 525.536 256.187   2 
   3  -2  -9 25419.6 1687.54   2 
   3   2  -9 24425.9 1629.16   2 
  -3   2   9 25119.8 1327.37   1 
   3  -2  -8 13705.8 1275.11   2 
   3   2  -8 14095.8 1245.22   2 
  -3   2   8 13538.6 943.664   1 
   3  -2  -7 30569.9 1763.00   2 
   3   2  -7 30642.3 1719.80   2 
  -3   2   7 30328.1 1222.80   1 
   3  -2  -6 37200.4 1864.85   2 
   3   2  -6 38327.0 1885.49   2 
  -3   2   6 37852.5 1226.87   1 
   3  -2  -5 35992.8 1795.25   2 
   3   2  -5 32412.8 1707.37   2 
  -3   2   5 32026.9 956.339   1 
   3  -2  -4 23479.4 1414.44   2 
   3   2  -4 23808.5 1432.85   2 
  -3   2   4 21157.8 553.252   1 
   3  -2  -3 92489.9 2676.55   2 
   3   2  -3 95055.5 2828.27   2 
   3   2  -2 18934.1 1241.57   1 
   3  -2  -2 19856.1 1198.78   2 
   3   2  -2 18033.8 1216.07   2 
   3   2  -1 9576.76 970.067   1 
   3  -2  -1 9367.30 809.758   2 
   3   2  -1 9351.82 885.233   2 
   3   2   0 5698.57 768.580   1 
   3  -2   0 5712.09 591.849   2 
   3   2   0 5741.51 700.544   2 
   3   2   1 8382.06 897.043   1 
   3  -2   1 7909.43 677.802   2 
   3   2   1 9192.83 849.115   2 
   3  -2   1 7374.38 377.101   1 
   3   2   2 79191.4 2537.22   1 
   3  -2   2 77107.0 2019.78   2 
   3   2   3 22082.9 1377.41   1 
   3  -2   3 21775.4 1027.25   2 
   3  -2   3 19835.1 948.160   1 
   3   2   4 14.3096 178.443   1 
   3  -2   4-35.0805 117.666   1 
   3  -2   4 165.395 127.070   2 
   3   2   5 21997.5 1389.84   1 
   3  -2   5 20823.8 880.516   2 
   3  -2   5 20605.0 1202.99   1 
   3  -2   6 511.661 262.867   1 
   3   2   6 367.121 189.389   1 
   3  -2   6 415.162 126.795   2 
   3  -2   7 6250.92 745.389   1 
   3   2   7 7076.68 855.544   1 
   3  -2   8 7152.50 852.684   1 
   3   2   8 7892.80 949.650   1 
   3   2   9 4517.40 772.703   1 
   3  -2   9 4283.77 688.810   1 
   3  -2  10 140.036 191.887   1 
   3   2  10 221.003 272.974   1 
   3  -2  11 1723.55 530.778   1 
   3   2  11 1611.62 531.554   1 
   3  -2  12 3036.61 691.301   1 
   3   2  12 3108.27 705.760   1 
   3   2  13 32954.2 2355.68   1 
   3  -2  13 32447.7 2307.33   1 
   3  -2  14 808.864 417.706   1 
   3   2  14 254.944 310.003   1 
   3  -2  15 871.752 483.676   1 
   3   2  15 602.294 400.757   1 
   3  -2  16-206.731 350.349   1 
   3   2  16 120.548 287.833   1 
   3  -2  17 11278.2 1622.00   1 
   3   2  17 10192.5 1529.92   1 
   3  -2  17 11065.2 871.991   3 
   3  -2  18 159.885 312.956   1 
   3   2  18 350.770 236.193   1 
   3  -2  18 344.672 215.617   3 
   3   2  18 644.528 246.257   3 
   3  -2  19 497.571 302.823   1 
   3   2  19 691.298 368.646   1 
   3  -2  19 314.919 177.524   3 
   3   2  19 553.969 253.532   3 
   3  -2  20-206.595 341.068   1 
   3   2  20 208.272 266.521   1 
   3  -2  20-266.076 196.686   3 
   3   2  20-32.6957 191.160   3 
   3   2  21 1664.76 769.884   1 
   3  -2  21 1246.14 719.818   1 
   3  -2  21 1773.23 417.165   3 
   3   2  21 1514.52 408.221   3 
   3  -2  22-65.6711 377.420   1 
   3   2  22 231.412 309.690   1 
   3  -2  22-2.56829 145.015   3 
   3   2  22-85.5672 168.387   3 
   3  -2  23-84.8018 240.388   3 
   3   2  23-48.3490 167.645   3 
   3   2  24-93.2324 152.490   3 
   3  -2  24-60.0247 167.105   3 
   3   2  25 740.718 295.879   3 
   3  -2  25 1240.56 388.880   3 
   3   2  26 14.5577 194.730   3 
   3   2  27 373.347 225.084   3 
   3  -2  27-83.2970 278.376   4 
   3   2  28 301.536 238.660   3 
   3  -2  28-192.204 241.263   4 
   3   2  29 2.17745 145.484   3 
   3  -2  29 522.494 248.790   4 
   3   2  30-45.4066 124.956   3 
   3  -2  30 143.756 180.700   4 
   3  -2  31 163.069 172.838   4 
   3  -2  32 116.868 114.157   4 
   3  -3 -35 141.367 124.638   6 
   3  -3 -34-2.41513 116.107   6 
  -3   3  34-57.4037 97.7762   3 
   3  -3 -33-51.4634 132.633   6 
  -3   3  33 206.824 147.435   3 
   3  -3 -32-38.0274 151.338   6 
  -3   3  32 140.005 161.098   3 
   3  -3 -31-108.906 207.576   6 
   3   3 -31 96.2100 149.826   6 
  -3   3  31 25.6674 153.404   3 
   3  -3 -30-127.266 179.448   6 
   3   3 -30 26.1778 141.505   6 
  -3   3  30 221.215 172.139   3 
   3   3 -29-79.3543 168.970   6 
  -3   3  29-239.248 199.238   3 
   3   3 -28 40.7070 173.982   6 
  -3   3  28 133.437 194.305   3 
   3   3 -27 512.668 259.325   6 
  -3   3  27 494.703 270.202   3 
   3   3 -26 402.343 274.266   6 
  -3   3  26 460.228 246.023   3 
  -3  -3  26 351.533 225.916   3 
   3   3 -25 2774.28 519.668   6 
  -3  -3  25 3024.98 518.620   3 
  -3   3  25 3322.85 604.017   3 
  -3  -3  24 37.8234 394.342   1 
  -3   3  24 386.793 440.328   1 
   3   3 -24 1663.44 463.037   6 
  -3  -3  24 908.663 354.403   3 
  -3   3  24 774.671 334.388   3 
  -3  -3  23-293.528 495.735   1 
  -3   3  23 367.030 390.577   1 
   3   3 -23-124.121 210.721   6 
  -3  -3  23 249.289 183.837   3 
  -3   3  23 162.112 202.602   3 
  -3   3  22 488.453 560.442   1 
   3   3 -22 248.744 216.126   6 
  -3  -3  22 436.308 223.471   3 
  -3   3  22 119.496 174.973   3 
  -3   3  21 1060.24 549.944   1 
   3   3 -21 1613.94 372.073   6 
  -3  -3  21 1182.06 315.688   3 
  -3   3  21 1638.39 400.439   3 
  -3   3  20 136.936 220.151   1 
   3   3 -20 301.955 217.630   6 
  -3   3  20 418.465 269.642   3 
   3   3 -19-202.815 192.844   6 
  -3   3  19 285.599 232.958   3 
  -3   3  19 105.820 273.845   1 
   3  -3 -19 256.996 256.107   2 
  -3   3  18 491.358 282.720   1 
   3  -3 -18 1657.51 579.911   2 
   3  -3 -17 10529.7 1422.71   2 
  -3   3  17 9035.43 1279.27   1 
  -3   3  16 550.262 369.329   1 
   3  -3 -16 1005.39 486.573   2 
   3   3 -16 284.457 308.009   2 
  -3   3  15 2715.04 634.043   1 
   3  -3 -15 2956.35 707.922   2 
   3   3 -15 2781.05 704.733   2 
  -3   3  14 391.336 263.800   1 
   3   3 -14 161.513 180.274   2 
   3  -3 -14 110.926 200.383   2 
  -3   3  13 248.216 178.523   1 
   3   3 -13 82.1176 176.498   2 
   3  -3 -13 203.977 280.734   2 
  -3   3  12 299.794 234.635   1 
   3   3 -12 155.337 255.626   2 
   3  -3 -12 164.163 247.883   2 
   3  -3 -11 14023.2 1424.48   2 
   3   3 -11 12760.6 1355.35   2 
  -3   3  11 14290.5 1143.93   1 
  -3   3  10 115.323 178.468   1 
   3  -3 -10-25.2876 196.836   2 
   3   3 -10 414.810 325.735   2 
   3   3  -9 22469.8 1641.89   2 
   3  -3  -9 22948.0 1734.73   2 
  -3   3   9 22055.5 1241.03   1 
   3  -3  -8 1337.61 537.745   2 
   3   3  -8 1915.35 577.860   2 
  -3   3   8 1696.09 410.361   1 
   3   3  -7 14429.5 1284.90   2 
   3  -3  -7 14550.0 1312.54   2 
  -3   3   7 13287.8 839.647   1 
  -3   3   6 452.311 157.119   1 
   3   3  -6 370.643 241.495   2 
   3  -3  -6 549.131 315.083   2 
  -3   3   5 79523.6 1568.37   1 
   3  -3  -5 87556.9 2993.73   2 
   3   3  -5 83196.9 2962.62   2 
  -3   3   4 866.407 143.527   1 
   3  -3  -4 1102.07 382.959   2 
   3   3  -4 724.799 319.228   2 
   3  -3  -3 14717.0 1190.45   2 
   3   3  -3 13204.3 1165.23   2 
   3   3  -2 59272.3 2608.19   1 
   3  -3  -2 61909.3 2296.65   2 
   3   3  -1 19127.9 1552.28   1 
   3  -3  -1 20052.1 1289.90   2 
   3   3   0 3383.33 668.076   1 
   3  -3   0 4161.14 579.492   2 
   3   3   1 80543.6 3091.23   1 
   3  -3   1 81047.2 2408.45   2 
   3   3   2 59525.9 2567.55   1 
   3  -3   2 61985.4 2064.39   2 
   3   3   3 859.421 348.085   1 
   3  -3   3 976.958 282.586   2 
   3   3   4 1817.43 452.316   1 
   3  -3   4 1538.17 297.923   2 
   3   3   5 37225.4 2004.38   1 
   3  -3   5 35270.1 1302.44   2 
   3   3   6 3011.15 573.233   1 
   3  -3   6 3380.17 369.096   2 
   3   3   7 8920.63 1017.13   1 
   3   3   8 1140.71 413.201   1 
   3   3   9 18222.4 1553.23   1 
   3  -3   9 18549.1 1449.27   1 
   3  -3  10 696.985 342.647   1 
   3   3  10 824.011 372.388   1 
   3  -3  11 1924.23 602.101   1 
   3   3  11 1893.32 555.004   1 
   3   3  12 662.321 448.358   1 
   3  -3  12 330.909 298.367   1 
   3  -3  13 28619.6 2193.10   1 
   3   3  13 28510.7 2289.64   1 
   3  -3  14 1160.71 516.840   1 
   3   3  14 807.643 405.398   1 
   3  -3  15 27.2778 280.734   1 
   3   3  15 177.155 222.600   1 
   3  -3  16-177.477 279.189   1 
   3   3  16 422.087 402.274   1 
   3   3  17 9395.72 1519.44   1 
   3  -3  17 8388.58 1454.89   1 
   3   3  17 9489.50 836.539   3 
   3  -3  17 9875.83 864.768   3 
   3  -3  18 593.201 480.507   1 
   3   3  18 695.815 524.755   1 
   3  -3  18 332.492 215.388   3 
   3   3  18 411.033 226.629   3 
   3  -3  19 508.778 356.412   1 
   3   3  19 370.665 329.632   1 
   3  -3  19 529.241 251.326   3 
   3   3  19 783.504 319.731   3 
   3  -3  20 794.547 563.196   1 
   3   3  20 1090.70 643.017   1 
   3   3  20 109.990 176.680   3 
   3  -3  20 504.251 255.310   3 
   3  -3  21 2417.93 874.398   1 
   3   3  21 1506.18 691.030   1 
   3   3  21 2404.30 484.868   3 
   3  -3  21 2538.77 505.388   3 
   3   3  22 405.895 386.862   1 
   3   3  22-1.76153 203.028   3 
   3  -3  22 232.744 184.554   3 
   3   3  23-111.726 178.324   3 
   3   3  24-204.728 214.296   3 
   3   3  25 1015.97 351.382   3 
   3   3  26 56.2930 181.505   3 
   3   3  27 358.941 236.293   3 
   3  -3  27-158.640 288.382   4 
   3   3  28-104.480 146.614   3 
   3  -3  28-271.762 262.827   4 
   3   3  29 299.640 214.728   3 
   3  -3  29 124.312 217.182   4 
   3   3  30 81.7180 158.902   3 
   3  -3  30 9.00556 178.924   4 
   3   3  31 187.748 150.641   3 
   3  -3  31 40.8567 153.585   4 
   3  -3  32 111.026 161.048   4 
   3  -4 -34-178.056 130.358   6 
  -3   4  34-115.886 106.055   3 
   3  -4 -33-24.2252 133.281   6 
  -3   4  33 160.787 149.194   3 
   3  -4 -32 179.895 170.530   6 
  -3   4  32 95.1333 121.254   3 
   3  -4 -31 140.667 184.342   6 
  -3   4  31-41.1964 132.409   3 
  -3   4  30-70.6775 134.682   3 
  -3   4  29 69.5796 188.657   3 
   3   4 -29 403.865 224.832   6 
  -3   4  28-65.5316 188.698   3 
   3   4 -28 29.3168 142.527   6 
  -3   4  27 214.648 234.755   3 
   3   4 -27-110.024 186.102   6 
  -3   4  26-87.2451 185.997   3 
   3   4 -26 224.938 170.845   6 
  -3   4  25 1074.50 370.340   3 
   3   4 -25 858.858 327.560   6 
  -3   4  24-95.2587 171.619   3 
   3   4 -24-45.2620 161.764   6 
  -3   4  23 178.574 219.991   3 
   3   4 -23 395.893 254.889   6 
   3   4 -22 244.321 186.413   6 
  -3   4  22 171.593 225.137   3 
  -3  -4  22 187.105 179.155   3 
  -3   4  22 253.592 363.943   1 
   3   4 -21 993.539 330.801   6 
  -3   4  21 782.172 325.523   3 
  -3  -4  21 825.441 259.809   3 
  -3   4  21 852.471 509.592   1 
   3   4 -20-35.6511 172.709   6 
  -3   4  20-262.912 362.240   1 
  -3   4  20 106.072 170.176   3 
  -3   4  19-66.6499 178.804   3 
   3  -4 -19-84.3798 174.414   5 
   3   4 -19 318.500 171.631   6 
  -3   4  19-136.685 350.411   1 
   3  -4 -19 485.356 416.918   2 
  -3   4  18 693.719 232.146   3 
   3   4 -18 351.396 200.224   6 
   3  -4 -18 646.409 237.703   5 
   3  -4 -18 1122.21 492.674   2 
  -3   4  18 901.390 499.911   1 
   3  -4 -17 6497.11 1202.40   2 
  -3   4  17 7187.92 1162.57   1 
   3  -4 -16 213.415 258.221   2 
  -3   4  16 753.478 476.359   1 
   3  -4 -15 100.631 276.833   2 
  -3   4  15-254.970 319.931   1 
   3  -4 -14 1127.56 455.868   2 
  -3   4  14 375.010 207.213   1 
   3  -4 -13 2311.38 671.595   2 
  -3   4  13 2321.52 512.201   1 
   3  -4 -12 327.149 272.809   2 
  -3   4  12 679.104 280.715   1 
   3  -4 -11 301.029 311.165   2 
  -3   4  11 447.170 163.494   1 
   3  -4 -10-294.195 273.490   2 
  -3   4  10-84.3902 147.002   1 
   3  -4  -9 22591.2 1905.05   2 
  -3   4   9 22263.6 1298.73   1 
   3  -4  -8 1207.71 576.689   2 
  -3   4   8 1000.93 308.338   1 
   3  -4  -7 3073.29 720.661   2 
  -3   4   7 3030.07 457.205   1 
   3  -4  -6 585.776 318.132   2 
  -3   4   6 239.913 129.573   1 
   3  -4  -5 18067.6 1521.24   2 
  -3   4   5 15251.1 898.110   1 
   3  -4  -4 131.975 195.978   2 
  -3   4   4 70.0875 118.017   1 
   3  -4  -3 549.669 308.237   2 
   3  -4  -2 11333.9 1140.87   2 
   3   4  -2 10940.1 1261.60   1 
   3  -4  -1 137714. 3724.45   2 
   3   4  -1 141210. 4391.18   1 
   3  -4   0 20200.8 1407.02   2 
   3   4   0 18353.6 1591.34   1 
   3  -4   1 93682.6 2919.26   2 
   3   4   1 89021.2 3530.09   1 
   3  -4   2 5550.27 728.168   2 
   3   4   2 4273.51 832.857   1 
   3  -4   3 312.464 230.538   2 
   3   4   3 307.162 296.269   1 
   3  -4   4 1486.52 365.032   2 
   3   4   4 1473.26 463.116   1 
   3  -4   5 64591.5 2083.77   2 
   3   4   5 63650.6 2855.60   1 
   3   4   6 236.417 248.666   1 
   3  -4   6 322.072 203.753   2 
   3   4   7 18477.5 1610.71   1 
   3   4   8 3018.11 776.918   1 
   3   4   9 36262.4 2364.68   1 
   3   4  10 3050.25 717.840   1 
   3   4  11 157.845 259.469   1 
   3   4  12 195.544 305.822   1 
   3  -4  12 110.709 206.263   1 
   3   4  13 18185.5 1895.77   1 
   3  -4  13 18549.8 1851.02   1 
   3   4  14 597.009 428.165   1 
   3  -4  14 600.776 386.403   1 
   3   4  15 582.574 396.100   1 
   3  -4  15 721.742 464.602   1 
   3   4  16 122.923 209.994   1 
   3  -4  16 52.2069 228.516   1 
  -3  -4 -17 8561.33 674.068   5 
   3   4  17 9220.60 882.864   3 
   3   4  17 9473.96 1513.12   1 
   3  -4  17 9298.41 1579.55   1 
   3   4  18 195.641 237.134   3 
   3  -4  18-96.3897 284.673   1 
   3   4  18 42.6023 283.366   1 
  -3  -4 -18 211.074 187.938   5 
   3   4  19 177.129 222.225   3 
   3   4  19 452.756 408.659   1 
   3  -4  19-109.253 256.045   1 
  -3  -4 -19 318.148 191.407   5 
   3   4  20 184.335 183.419   3 
   3   4  20 424.135 303.588   1 
   3  -4  20-25.1018 456.389   1 
  -3  -4 -20 282.526 202.023   5 
   3   4  21 3321.14 585.941   3 
   3   4  21 4142.07 1163.91   1 
   3  -4  21 3578.09 1136.38   1 
  -3  -4 -21 3611.44 472.109   5 
   3   4  22 150.209 189.498   3 
   3   4  23 197.325 202.467   3 
   3   4  24 76.7561 220.003   3 
   3   4  25 1165.81 339.587   3 
   3   4  26-169.530 243.483   3 
   3   4  27 86.1495 159.741   3 
   3  -4  27 272.323 244.123   4 
   3   4  28 64.5958 152.011   3 
   3  -4  28 503.011 275.656   4 
   3   4  29 134.609 152.982   3 
   3  -4  29 26.1564 208.739   4 
   3   4  30-19.7891 152.822   3 
   3  -4  30 88.2850 220.021   4 
   3   4  31 138.233 125.261   3 
   3  -4  31 265.596 184.863   4 
   3  -4  32 163.221 158.320   4 
   3  -5 -34-93.8207 115.765   6 
   3  -5 -33 93.6245 134.787   6 
  -3   5  33 99.9959 144.784   3 
   3  -5 -32 65.4432 166.915   6 
  -3   5  32-29.0397 133.577   3 
  -3   5  31-111.469 143.206   3 
  -3   5  30-88.9054 140.050   3 
  -3   5  29 187.324 203.608   3 
  -3   5  28-24.9255 175.883   3 
  -3   5  27 96.0355 203.086   3 
   3   5 -26 334.775 246.925   6 
  -3   5  26 49.7511 179.107   3 
   3   5 -25 71.6967 189.990   6 
  -3   5  25 30.0086 179.284   3 
   3   5 -24 272.968 231.512   6 
  -3   5  24 173.386 217.240   3 
   3   5 -23 92.5628 173.350   6 
  -3   5  23-163.277 228.085   3 
   3   5 -22 668.342 281.322   6 
  -3   5  22 784.471 336.749   3 
   3  -5 -21 1293.99 381.063   5 
   3   5 -21 1052.89 367.513   6 
  -3   5  21 1004.13 375.989   3 
   3  -5 -20 6.24952 170.706   5 
   3   5 -20 177.355 156.537   6 
  -3   5  20 84.0129 215.080   3 
  -3   5  19 4.60125 180.433   3 
   3  -5 -19 295.757 191.749   5 
   3   5 -19 73.2616 172.152   6 
   3  -5 -19 420.120 461.933   2 
  -3   5  19-158.765 420.836   1 
  -3   5  18 114.043 169.065   3 
   3   5 -18 366.320 197.881   6 
   3  -5 -18 496.926 227.325   5 
   3  -5 -18 105.315 294.533   2 
  -3   5  18 227.688 282.086   1 
   3  -5 -17 4411.62 531.282   5 
   3  -5 -17 4839.60 1162.73   2 
  -3   5  17 4689.48 684.353   3 
  -3   5  17 4242.33 940.103   1 
  -3   5  16-385.808 351.972   1 
   3  -5 -16-237.048 413.435   2 
  -3   5  15 27.1242 154.432   1 
   3  -5 -15 92.7078 338.690   2 
  -3   5  14 1079.66 419.531   1 
   3  -5 -14 1934.82 695.553   2 
   3  -5 -13 9696.29 1473.49   2 
  -3   5  13 8646.86 1054.20   1 
  -3   5  12 82.8578 161.641   1 
   3  -5 -12-113.360 237.890   2 
  -3   5  11 587.612 331.828   1 
   3  -5 -11 763.472 461.487   2 
  -3   5  10 31.0549 135.771   1 
   3  -5 -10 272.189 328.787   2 
   3  -5  -9 3992.21 901.056   2 
  -3   5   9 3774.17 595.087   1 
  -3   5   8 2481.72 478.134   1 
   3  -5  -8 2794.21 787.211   2 
   3  -5  -7 6291.57 1107.29   2 
  -3   5   7 5329.88 672.199   1 
  -3   5   6 2012.86 415.114   1 
   3  -5  -6 2114.36 660.290   2 
   3  -5  -5 25841.7 2035.76   2 
  -3   5   5 22957.9 1210.55   1 
  -3   5   4 1254.86 300.636   1 
   3  -5  -4 1601.81 586.031   2 
   3  -5  -3 3761.77 817.216   2 
   3   5  -2 473.884 316.199   1 
   3  -5  -2 1074.39 447.036   2 
   3  -5  -1 91987.1 3484.51   2 
   3   5  -1 95756.2 3724.03   1 
   3  -5   0 15614.4 1425.32   2 
   3   5   0 12821.4 1395.34   1 
   3  -5   1 79599.6 3097.75   2 
   3   5   1 77134.1 3445.93   1 
   3  -5   2 20606.6 1567.09   2 
   3   5   2 17603.9 1688.33   1 
   3  -5   3 21999.6 1553.23   2 
   3   5   3 18597.9 1772.79   1 
   3   5   4 82.5631 276.018   1 
   3  -5   4 289.307 219.497   2 
   3  -5   5 22073.8 1446.99   2 
   3   5   5 22485.5 1914.64   1 
   3  -5   6 1206.33 346.023   2 
   3   5   6 852.079 363.394   1 
   3   5   7 3746.67 821.654   1 
   3   5   8 3795.50 864.410   1 
   3   5   9 33670.2 2394.74   1 
   3   5  10 366.520 341.211   1 
   3   5  11 21.4330 224.556   1 
   3   5  12 239.376 346.661   1 
   3   5  13 5215.39 1091.56   1 
   3  -5  14-129.234 263.190   1 
   3   5  14 62.8322 290.659   1 
   3  -5  15 569.120 533.835   1 
   3   5  15 1149.47 555.787   1 
  -3  -5 -16 301.742 220.321   5 
   3   5  16 711.929 240.053   7 
   3   5  16 63.9524 173.906   3 
   3   5  16-8.46667 260.027   1 
   3  -5  16 150.105 311.556   1 
   3   5  17 6936.45 1448.04   1 
   3   5  17 7836.71 736.495   7 
  -3  -5 -17 8193.02 695.100   5 
   3   5  17 8079.29 852.029   3 
   3  -5  17 8486.86 1557.57   1 
   3   5  18 538.142 275.826   3 
   3   5  18 401.513 353.327   1 
   3  -5  18 160.163 282.566   1 
  -3  -5 -18 207.908 161.249   5 
   3   5  19 49.4892 168.213   3 
   3   5  19 281.622 362.956   1 
   3  -5  19 172.331 287.391   1 
  -3  -5 -19-71.6175 167.473   5 
   3   5  20 187.623 188.432   3 
   3   5  20 194.004 317.594   1 
   3  -5  20-335.276 467.017   1 
  -3  -5 -20 201.813 212.758   5 
   3   5  21 2249.65 510.110   3 
   3  -5  21 3171.83 1093.67   1 
  -3  -5 -21 2500.10 412.191   5 
   3   5  22-2.79622 208.557   3 
  -3  -5 -22 29.9129 151.729   5 
   3   5  23 269.138 288.302   3 
  -3  -5 -23 173.530 159.773   5 
   3   5  24 398.422 268.200   3 
  -3  -5 -24 324.876 213.356   5 
   3   5  25 773.356 298.787   3 
   3   5  26 243.716 225.057   3 
   3   5  27 127.335 172.409   3 
   3  -5  27 209.225 215.023   4 
   3   5  28 86.0536 201.969   3 
   3  -5  28 809.729 252.804   4 
   3   5  29 180.270 159.856   3 
   3  -5  29-30.7759 176.149   4 
   3   5  30 19.5360 148.891   3 
   3  -5  30-56.9348 146.414   4 
   3   5  31 129.684 137.556   3 
   3  -5  31 205.612 166.040   4 
   3  -5  32-2.52464 112.853   4 
   3  -6 -34 75.5953 100.315   6 
  -3   6  33 77.3406 132.201   3 
   3  -6 -33 43.0842 126.529   6 
  -3   6  32 21.0866 141.973   3 
   3  -6 -32-78.2693 150.875   6 
  -3   6  31-8.56195 126.046   3 
  -3   6  30-15.7741 154.392   3 
  -3   6  29 168.209 189.325   3 
  -3   6  28 43.5592 163.211   3 
  -3   6  27 164.809 180.892   3 
  -3   6  26-26.6376 164.368   3 
  -3   6  25 107.243 256.249   3 
  -3   6  24-65.5726 209.618   3 
  -3   6  23-202.143 237.028   3 
  -3   6  22 88.2866 206.176   3 
   3   6 -21 725.126 255.092   6 
  -3   6  21 996.441 415.597   3 
   3  -6 -21 1032.63 349.175   5 
   3   6 -20-281.141 241.928   6 
  -3   6  20 289.856 228.098   3 
   3  -6 -20 89.6180 220.344   5 
   3   6 -19-38.0001 190.031   6 
   3  -6 -19 36.4722 184.533   5 
   3  -6 -19-153.583 378.247   2 
  -3   6  19 68.4010 219.200   3 
   3  -6 -18 86.5004 203.148   5 
  -3   6  18 310.129 257.621   3 
   3  -6 -18 745.801 576.772   2 
   3   6 -18 395.119 275.420   6 
   3   6 -17 2752.54 525.157   6 
   3  -6 -17 2813.43 463.918   5 
   3  -6 -17 2479.07 954.319   2 
  -3   6  17 2815.96 591.095   3 
   3  -6 -16 130.040 197.435   5 
   3  -6 -16 125.441 289.684   2 
  -3   6  16-175.970 213.537   3 
   3   6 -16-125.269 175.936   6 
   3  -6 -15-52.4959 382.167   2 
   3  -6 -14 1185.70 629.905   2 
  -3   6  14 455.329 230.661   1 
   3  -6 -13 8322.88 1518.20   2 
  -3   6  13 7743.07 1102.29   1 
   3  -6 -12-21.4896 264.479   2 
  -3   6  12-14.5170 231.504   1 
   3  -6 -11 1416.06 668.778   2 
  -3   6  11 574.432 305.503   1 
   3  -6 -10 975.658 647.329   2 
  -3   6  10 811.663 357.744   1 
   3  -6  -9 6845.72 1272.01   2 
  -3   6   9 5096.35 779.059   1 
   3  -6  -8 2356.50 773.937   2 
  -3   6   8 1575.37 470.121   1 
   3  -6  -7 6818.66 1249.40   2 
  -3   6   7 6242.08 828.344   1 
   3  -6  -6 938.275 526.638   2 
  -3   6   6 325.013 197.198   1 
   3  -6  -5 11366.9 1541.49   2 
  -3   6   5 10179.4 940.133   1 
   3  -6  -4 8459.80 1322.44   2 
   3  -6  -3 8009.60 1296.61   2 
   3  -6  -2-228.684 291.008   2 
   3   6  -2-343.324 423.529   1 
   3  -6  -1 42604.3 2754.03   2 
   3   6  -1 47337.3 2890.37   1 
   3  -6   0 8263.70 1235.01   2 
   3   6   0 7418.17 1190.58   1 
   3  -6   1 53230.0 2906.41   2 
   3   6   1 53208.4 3063.12   1 
   3  -6   2 2880.39 732.021   2 
   3   6   2 1901.88 632.509   1 
   3  -6   3 11588.4 1346.71   2 
   3   6   3 11187.6 1485.48   1 
   3  -6   4 299.064 205.586   2 
   3   6   4-40.8506 295.650   1 
   3  -6   5 5434.85 915.140   2 
   3   6   5 5464.72 1094.78   1 
   3   6   6 542.702 363.687   1 
   3  -6   6 468.947 284.898   2 
   3   6   7 5716.26 1087.64   1 
   3   6   8 267.716 253.286   1 
   3   6   9 19141.7 2023.66   1 
   3   6  10 468.498 432.101   1 
   3   6  11-180.978 274.320   1 
   3   6  12 75.6778 254.005   1 
   3   6  13 3074.14 900.929   1 
   3   6  14 219.859 176.887   7 
   3   6  14-143.530 248.817   1 
  -3  -6 -15 627.347 246.361   5 
   3  -6  15 268.409 260.298   1 
   3   6  15 212.917 369.032   1 
   3   6  15 369.199 243.562   7 
   3   6  15 151.023 210.014   3 
  -3  -6 -16-54.5564 173.699   5 
   3  -6  16 461.386 349.772   1 
   3   6  16-254.874 475.098   1 
   3   6  16 243.341 216.004   7 
   3   6  16-208.749 162.071   3 
  -3  -6 -17 5433.85 640.239   5 
   3   6  17 4869.29 1229.20   1 
   3  -6  17 5118.02 1286.57   1 
   3   6  17 5230.97 689.341   7 
   3   6  17 5270.47 748.684   3 
   3   6  18 191.202 296.147   1 
   3   6  18 610.803 279.597   3 
  -3  -6 -18 183.739 225.292   5 
   3  -6  19-1289.87 881.186   1 
   3   6  19-791.980 603.462   1 
   3   6  19 159.159 199.009   3 
  -3  -6 -19 71.3289 186.539   5 
   3   6  20 86.2238 317.886   1 
   3   6  20-107.873 221.044   3 
  -3  -6 -20 20.1712 152.750   5 
   3   6  21 1103.09 398.067   3 
  -3  -6 -21 851.595 267.821   5 
   3   6  22-53.0073 178.922   3 
  -3  -6 -22-120.364 159.077   5 
   3   6  23-334.090 286.519   3 
  -3  -6 -23 51.9637 163.776   5 
   3   6  24-208.711 168.103   3 
  -3  -6 -24 43.7781 142.774   5 
   3   6  25 442.921 275.055   3 
   3   6  26 48.9633 175.244   3 
   3  -6  26 318.584 230.607   4 
   3   6  27-277.833 252.865   3 
   3  -6  27 409.235 244.165   4 
   3   6  28-19.7605 168.617   3 
   3  -6  28-23.5150 169.575   4 
   3   6  29-41.5188 133.911   3 
   3  -6  29 186.976 167.723   4 
   3   6  30 157.764 139.667   3 
   3  -6  30 314.298 185.038   4 
   3   6  31 118.444 125.205   3 
   3  -6  31-32.5111 121.645   4 
   3  -7 -33 48.9816 114.875   6 
  -3   7  32-109.808 113.109   3 
   3  -7 -32 36.2988 109.909   6 
  -3   7  31-73.4440 140.930   3 
  -3   7  30-334.893 227.503   3 
  -3   7  29 6.56102 149.115   3 
  -3   7  28 66.1068 201.510   3 
  -3   7  27 53.2106 173.277   3 
  -3   7  26 179.687 214.099   3 
  -3   7  25 25.3214 187.954   3 
  -3   7  24-313.402 233.419   3 
  -3   7  23-402.589 261.633   3 
  -3   7  22-154.170 226.722   3 
   3  -7 -22 345.349 212.717   5 
  -3   7  21 680.751 343.016   3 
   3  -7 -21 955.507 340.900   5 
  -3   7  20 233.262 182.340   3 
   3  -7 -20 213.474 224.583   5 
   3  -7 -19 127.198 215.442   5 
  -3   7  19 76.9549 196.248   3 
   3  -7 -19 780.213 588.636   2 
   3  -7 -18 187.428 219.532   5 
  -3   7  18 412.239 309.610   3 
   3  -7 -18 117.410 488.569   2 
   3  -7 -17 2208.67 468.451   5 
  -3   7  17 2410.76 577.988   3 
   3  -7 -17 2739.77 1106.50   2 
   3  -7 -16-146.589 176.588   5 
  -3   7  16 203.044 213.527   3 
   3  -7 -16-61.2187 515.704   2 
   3  -7 -15 245.998 230.714   5 
   3  -7 -15-320.872 565.411   2 
  -3   7  15 228.958 236.935   3 
   3  -7 -14-77.5404 295.437   2 
  -3   7  14 563.229 331.918   3 
   3  -7 -13 1635.64 778.887   2 
   3  -7 -12 422.317 521.292   2 
   3  -7 -11-284.240 277.741   2 
   3  -7 -10 940.546 514.123   2 
   3  -7  -9 8189.55 1547.26   2 
   3  -7  -8 2564.16 921.230   2 
   3  -7  -7 2424.93 884.581   2 
   3  -7  -6 180.755 426.582   2 
   3  -7  -5 1167.72 656.480   2 
   3  -7  -4 2515.51 888.244   2 
   3  -7  -3 8223.33 1426.49   2 
   3  -7  -2 1144.42 544.270   2 
   3   7  -1 13607.1 1715.07   1 
   3  -7  -1 10953.1 1599.75   2 
   3  -7   0 611.270 512.928   2 
   3   7   0 554.797 445.566   1 
   3   7   1 12103.3 1609.62   1 
   3  -7   1 9592.37 1454.19   2 
   3  -7   2-104.234 303.581   2 
   3   7   2-365.110 355.063   1 
   3  -7   3 1154.50 609.492   2 
   3   7   3 1266.62 544.816   1 
   3  -7   4 212.821 375.799   2 
   3   7   4 384.448 301.263   1 
   3  -7   5 2108.92 691.503   2 
   3   7   5 2091.94 738.501   1 
   3  -7   6 302.821 316.010   2 
   3   7   6-357.453 541.267   1 
   3   7   7 5981.96 1326.26   1 
   3   7   8 82.4244 289.221   1 
   3   7   9 8942.98 1644.21   1 
   3   7  10 888.799 564.313   1 
   3   7  11-184.734 385.286   1 
   3   7  12-98.8019 277.005   1 
   3   7  12 192.564 171.965   7 
   3   7  13 4923.66 1273.05   1 
   3   7  13 5200.82 705.315   3 
   3   7  13 5310.23 632.014   7 
   3   7  14 842.400 564.242   1 
   3   7  14 1027.75 292.801   7 
   3   7  14 605.274 289.339   3 
  -3  -7 -15 236.343 241.995   5 
   3   7  15 57.8594 280.434   1 
   3   7  15 673.987 252.849   7 
   3   7  15 549.808 304.796   3 
  -3  -7 -16-110.467 204.005   5 
   3   7  16-194.428 412.123   1 
   3   7  16-306.622 256.679   7 
   3   7  16-43.2883 179.398   3 
  -3  -7 -17 3624.17 578.731   5 
   3   7  17 2886.82 990.335   1 
   3   7  17 3699.10 582.562   7 
   3   7  17 2991.41 611.933   3 
   3   7  18-177.451 388.744   1 
   3   7  18 560.102 362.157   3 
  -3  -7 -18 632.234 331.540   5 
   3   7  19-20.1486 183.538   3 
  -3  -7 -19-162.676 186.178   5 
   3   7  20-30.1712 235.646   3 
  -3  -7 -20-278.221 230.662   5 
   3   7  21 467.184 273.818   3 
  -3  -7 -21 478.794 250.961   5 
   3   7  22-112.077 211.111   3 
  -3  -7 -22 708.828 264.451   5 
   3   7  23 77.4022 180.675   3 
  -3  -7 -23-57.3937 187.111   5 
   3   7  24-33.6336 182.378   3 
  -3  -7 -24-413.495 243.533   5 
  -3  -7 -25 616.223 252.362   5 
   3   7  25 482.289 285.380   3 
   3   7  26 288.767 290.430   3 
   3  -7  26 32.6370 175.347   4 
   3   7  27-108.628 164.158   3 
   3  -7  27-382.602 214.170   4 
   3   7  28-235.422 203.186   3 
   3  -7  28 56.0876 156.860   4 
   3   7  29 181.537 174.482   3 
   3  -7  29 224.154 163.686   4 
   3   7  30 54.8650 103.681   3 
   3  -7  30 3.41391 116.254   4 
   3  -7  31 79.4652 107.221   4 
  -3   8  32-140.132 95.5298   3 
   3  -8 -32-209.666 138.451   6 
  -3   8  31-77.7332 134.617   3 
  -3   8  30-116.297 138.734   3 
  -3   8  29 299.131 207.029   3 
  -3   8  28-76.3685 224.058   3 
  -3   8  27 187.500 216.702   3 
  -3   8  26 322.500 289.147   3 
  -3   8  25 610.534 347.947   3 
  -3   8  24-114.976 238.564   3 
  -3   8  23 10.5000 217.360   3 
  -3   8  22 8.43182 217.527   3 
   3  -8 -22-73.6297 220.573   5 
  -3   8  21 38.0502 225.286   3 
   3  -8 -21 286.312 225.534   5 
  -3   8  20-226.605 283.133   3 
   3  -8 -20 175.160 209.238   5 
   3  -8 -19 16.9481 169.317   5 
  -3   8  19 221.175 255.122   3 
   3  -8 -19 37.8871 308.764   2 
   3  -8 -18 353.282 234.196   5 
  -3   8  18 270.539 305.600   3 
   3  -8 -18 378.232 407.855   2 
   3  -8 -17 1229.32 384.416   5 
  -3   8  17 1333.68 487.344   3 
   3  -8 -17 981.253 664.813   2 
   3  -8 -16 185.298 213.204   5 
  -3   8  16-69.1530 254.083   3 
   3  -8 -16 144.004 584.134   2 
   3  -8 -15 374.862 181.377   5 
  -3   8  15 157.886 298.145   3 
   3  -8 -15 513.592 643.149   2 
   3  -8 -14 190.468 159.588   5 
  -3   8  14 136.643 213.633   3 
   3  -8 -14 455.639 651.529   2 
   3  -8 -13 1540.54 354.469   5 
   3  -8 -13 1168.53 708.008   2 
  -3   8  13 1197.60 425.118   3 
   3  -8 -12 755.932 541.890   2 
  -3   8  12 404.736 309.273   3 
   3  -8 -11-44.0911 310.648   2 
   3  -8 -10 299.360 468.130   2 
   3  -8  -9 4359.38 1303.99   2 
   3  -8  -8 1600.68 790.797   2 
   3  -8  -7 1256.83 732.368   2 
   3  -8  -6 477.225 535.441   2 
   3  -8  -5 939.478 565.640   2 
   3  -8  -4 11.0504 367.364   2 
   3  -8  -3 2405.14 938.216   2 
   3  -8  -2 2699.07 883.338   2 
   3  -8  -1 311.612 416.990   2 
   3   8   0-395.939 399.627   1 
   3  -8   0-126.930 387.435   2 
   3   8   1 1232.95 624.121   1 
   3  -8   1 1245.56 667.217   2 
   3   8   2 548.284 432.811   1 
   3  -8   2 892.181 587.717   2 
   3   8   3 1093.30 583.320   1 
   3  -8   3 1076.87 610.180   2 
   3   8   4-326.511 399.976   1 
   3  -8   4-75.7205 323.374   2 
   3   8   5 1621.59 731.686   1 
   3  -8   5 925.024 553.482   2 
   3   8   6 28.2435 266.371   1 
   3   8   7 368.468 511.154   1 
   3   8   8 996.072 684.461   1 
   3   8   9 3333.01 1129.99   1 
   3   8  10 1161.52 303.230   7 
   3   8  10 74.5082 289.701   1 
   3   8  11 2372.05 429.192   7 
   3   8  11 1042.73 686.272   1 
   3   8  12 716.031 293.370   7 
   3   8  12 245.291 243.193   3 
   3   8  12 363.571 474.231   1 
   3   8  13 6866.69 1590.39   1 
   3   8  13 5064.32 785.383   3 
   3   8  13 7877.12 754.273   7 
   3   8  14 454.006 610.691   1 
   3   8  14 1556.65 381.717   7 
   3   8  14 1306.27 428.140   3 
  -3  -8 -15 11.7345 194.424   5 
   3   8  15 89.8640 536.143   1 
   3   8  15 851.282 304.351   7 
   3   8  15-364.976 290.957   3 
  -3  -8 -16-57.7048 201.883   5 
   3   8  16 553.926 330.715   1 
   3   8  16-174.877 233.589   7 
   3   8  16 91.2589 212.208   3 
  -3  -8 -17 1253.33 414.607   5 
   3   8  17 1547.96 826.844   1 
   3   8  17 1803.38 434.054   7 
   3   8  17 1664.18 500.838   3 
   3   8  18-15.0966 183.289   3 
  -3  -8 -18 136.893 232.054   5 
   3   8  19 103.758 205.638   3 
  -3  -8 -19-15.5623 228.657   5 
   3   8  20 530.616 314.005   3 
  -3  -8 -20-49.9832 186.645   5 
   3   8  21 287.083 248.114   3 
  -3  -8 -21 783.310 346.199   5 
   3   8  22-23.3650 199.340   3 
  -3  -8 -22 123.146 166.415   5 
   3  -8  23-64.3940 194.170   4 
   3   8  23 189.939 207.304   3 
  -3  -8 -23 103.333 191.292   5 
  -3  -8 -24 211.816 189.344   5 
   3   8  24 163.475 225.382   3 
   3  -8  24 348.734 211.223   4 
  -3  -8 -25 746.519 279.113   5 
   3   8  25 347.884 250.847   3 
   3   8  26 230.380 205.801   3 
   3  -8  26 292.153 193.212   4 
   3   8  27-91.2325 148.474   3 
   3  -8  27 193.098 171.520   4 
   3   8  28 41.8982 101.599   3 
   3  -8  28 112.080 154.977   4 
   3   8  29-8.65242 85.5589   3 
   3  -8  29-59.6765 130.442   4 
   3  -8  30-42.0355 100.413   4 
  -3   9  31-27.1681 96.3965   3 
   3  -9 -31 11.7404 91.3701   6 
  -3   9  30-68.8499 104.053   3 
  -3   9  29 258.080 172.080   3 
  -3   9  28-127.172 198.184   3 
  -3   9  27 91.4062 157.649   3 
  -3   9  26 7.28172 188.450   3 
  -3   9  25 198.465 224.478   3 
  -3   9  24-41.7009 233.738   3 
  -3   9  23 261.166 254.375   3 
  -3   9  22 260.582 263.395   3 
   3  -9 -22 509.873 267.749   5 
  -3   9  21-276.295 278.995   3 
   3  -9 -21 316.644 243.466   5 
  -3   9  20 2.36167 191.826   3 
   3  -9 -20 61.6362 207.193   5 
  -3   9  19-80.1196 239.506   3 
   3  -9 -19 10.4614 163.081   5 
   3  -9 -18 79.9958 311.526   2 
  -3   9  18 419.188 360.059   3 
   3  -9 -18 310.139 219.298   5 
   3  -9 -17 973.244 793.330   2 
  -3   9  17 858.994 377.272   3 
   3  -9 -17 804.384 348.246   5 
   3  -9 -16-289.362 415.271   2 
  -3   9  16-228.103 268.861   3 
   3  -9 -16 378.761 263.150   5 
   3  -9 -15-35.0055 554.711   2 
  -3   9  15 325.709 297.574   3 
   3  -9 -15 364.881 231.494   5 
   3  -9 -14 181.320 446.164   2 
  -3   9  14 276.100 266.265   3 
   3  -9 -14 368.347 226.600   5 
   3  -9 -13 396.019 467.104   2 
  -3   9  13 726.121 412.454   3 
   3  -9 -13 1151.50 361.739   5 
   3  -9 -12-64.2865 326.495   2 
  -3   9  12-153.829 244.850   3 
   3  -9 -12-169.225 195.319   5 
   3  -9 -11-19.8023 576.192   2 
  -3   9  11 17.1904 189.665   3 
   3  -9 -11 44.1278 176.766   5 
  -3   9  10 77.7770 170.938   3 
   3  -9 -10 227.000 450.340   2 
  -3   9   9 2995.64 634.418   3 
   3  -9  -9 3144.63 1131.50   2 
   3  -9  -8 295.198 445.904   2 
  -3   9   8-1061.51 338.034   3 
   3  -9  -7 1033.69 669.372   2 
   3  -9  -6-285.561 324.425   2 
   3  -9  -5-173.545 474.987   2 
   3  -9  -4-186.522 424.233   2 
   3  -9  -3 49.9586 294.714   2 
   3  -9  -2 553.343 506.265   2 
   3  -9  -1 367.753 501.415   2 
   3  -9   0 479.160 445.592   2 
   3   9   1 715.364 565.356   1 
   3  -9   1 576.980 486.753   2 
   3   9   2-56.2393 258.912   1 
   3  -9   2-11.7851 382.905   2 
   3   9   3 523.825 471.372   1 
   3  -9   3 190.538 253.804   2 
   3   9   4-83.9163 292.653   1 
   3  -9   4-131.583 355.520   2 
   3   9   5 904.319 577.493   1 
   3  -9   5 224.388 251.144   2 
   3   9   6 429.620 454.404   1 
   3   9   6 10.5856 168.135   7 
   3   9   7 793.383 599.057   1 
   3   9   7 336.217 227.324   7 
   3   9   8 479.790 435.096   1 
   3   9   8 966.938 286.832   7 
   3   9   9 2864.50 1011.65   1 
   3   9   9 3825.40 513.473   7 
   3   9  10-156.631 545.059   1 
   3   9  10 236.887 201.350   7 
   3   9  11 359.486 360.314   1 
   3   9  11 266.764 229.721   3 
   3   9  11 547.061 282.447   7 
   3   9  12 460.447 449.518   1 
   3   9  12 436.748 265.572   3 
  -3  -9 -12 140.566 320.241   2 
   3   9  12 465.506 240.564   7 
   3   9  13 818.353 584.132   1 
   3   9  13 1174.64 450.532   3 
   3   9  14 65.5848 369.631   1 
   3   9  14 279.031 219.393   7 
   3   9  14 226.772 246.640   3 
  -3  -9 -15 27.6594 179.778   5 
   3   9  15 478.070 650.446   1 
   3   9  15-92.5760 186.566   7 
   3   9  15-230.810 280.454   3 
   3   9  16-162.035 189.430   7 
   3   9  16-345.920 292.349   3 
  -3  -9 -16 2.48868 191.002   5 
   3   9  17 1196.29 373.136   7 
   3   9  17 868.413 389.964   3 
  -3  -9 -17 786.960 343.336   5 
   3   9  18 530.882 319.657   3 
  -3  -9 -18 235.052 225.811   5 
   3   9  19-117.374 276.912   3 
  -3  -9 -19-59.6826 182.975   5 
   3   9  20-291.699 255.445   3 
   3  -9  20-155.353 222.373   4 
  -3  -9 -20-15.6020 176.218   5 
  -3  -9 -21 474.456 271.437   5 
   3   9  21 498.361 322.199   3 
   3  -9  21 65.2695 206.101   4 
  -3  -9 -22 245.754 188.045   5 
   3   9  22-46.7143 221.783   3 
   3  -9  22-50.0853 197.873   4 
  -3  -9 -23-125.291 196.970   5 
   3   9  23-172.521 172.485   3 
   3  -9  23 14.1589 161.143   4 
  -3  -9 -24-34.1433 142.848   5 
   3   9  24-96.4162 142.455   3 
   3  -9  24 295.032 203.412   4 
  -3  -9 -25 676.288 250.223   5 
   3   9  25 477.885 220.150   3 
   3   9  26 316.747 189.387   3 
   3  -9  26 160.789 167.115   4 
   3   9  27-263.812 173.301   3 
   3  -9  27-339.384 160.201   4 
   3   9  28 88.8128 62.3686   3 
   3  -9  28 196.589 132.490   4 
   3  -9  29-77.7461 98.8925   4 
  -3  10  30 96.3779 105.432   3 
  -3  10  29 13.3413 112.729   3 
  -3  10  28 131.825 120.835   3 
  -3  10  27-141.522 166.099   3 
  -3  10  26 290.311 211.529   3 
  -3  10  25-209.314 178.710   3 
  -3  10  24-136.179 201.395   3 
  -3  10  23 66.7511 170.771   3 
   3 -10 -22 220.335 200.640   5 
  -3  10  22-14.4523 190.980   3 
   3 -10 -21 271.390 187.160   5 
  -3  10  21 156.135 238.110   3 
   3 -10 -20 213.338 209.455   5 
  -3  10  20-269.111 295.562   3 
  -3  10  19-152.091 268.343   3 
   3 -10 -19-121.460 206.189   5 
  -3  10  18 181.156 281.962   3 
   3 -10 -18 122.123 191.896   5 
  -3  10  17 650.657 378.653   3 
   3 -10 -17 822.789 316.296   5 
  -3  10  16-168.355 203.500   3 
   3 -10 -16 15.6945 155.473   5 
   3 -10 -15 819.177 624.366   2 
  -3  10  15 40.6080 207.298   3 
   3 -10 -15 770.763 283.405   5 
   3 -10 -14 1165.25 906.014   2 
  -3  10  14 367.167 278.948   3 
   3 -10 -14 544.964 277.279   5 
   3 -10 -13 1316.57 800.292   2 
  -3  10  13 1518.53 492.295   3 
   3 -10 -13 1472.72 383.469   5 
  -3  10  12-227.042 263.263   3 
   3 -10 -12 260.121 246.724   5 
   3 -10 -11 1055.83 807.929   2 
  -3  10  11 412.334 260.257   3 
   3 -10 -11 807.578 296.472   5 
   3 -10 -10 527.670 628.924   2 
  -3  10  10 760.843 356.786   3 
   3 -10 -10 844.418 299.898   5 
  -3  10   9 1531.71 483.679   3 
   3 -10  -9 1371.06 867.433   2 
  -3  10   8-350.777 350.831   3 
   3  10  -8-245.970 248.945   7 
   3 -10  -8-31.0395 355.890   2 
   3  10  -7 2376.82 436.939   7 
   3 -10  -7 1217.13 883.251   2 
   3  10  -6-560.808 266.928   7 
   3 -10  -6-123.062 296.685   2 
   3  10  -5 407.195 264.339   7 
   3 -10  -5 268.487 534.698   2 
   3  10  -4 142.625 187.652   7 
   3 -10  -4 228.046 478.691   2 
   3  10  -3-72.1632 177.987   7 
   3 -10  -3-70.9748 316.526   2 
   3  10  -2 78.8395 187.184   7 
   3 -10  -2 205.339 381.877   2 
   3  10  -1 2390.22 414.607   7 
   3 -10  -1 719.565 649.533   2 
   3  10   0 1342.94 334.879   7 
   3 -10   0 726.458 572.214   2 
   3  10   1 1993.97 392.150   7 
   3 -10   1 554.625 453.065   2 
   3  10   2 323.458 252.847   7 
   3 -10   2-203.185 253.610   2 
   3  10   3 269.421 441.333   1 
   3  10   3 121.838 171.113   7 
   3 -10   3-423.640 530.398   2 
   3  10   4 58.0475 385.912   1 
   3  10   4 29.0774 188.055   7 
   3 -10   4 78.5589 311.803   2 
   3  10   5-6.80699 257.231   1 
   3  10   5 459.519 240.927   7 
   3  10   6 228.736 349.212   1 
   3  10   6-35.9688 184.289   7 
   3  10   7 1305.26 676.548   1 
   3  10   7 814.020 232.944   7 
   3  10   8-139.692 491.501   1 
   3  10   8 1151.06 346.135   7 
   3  10   9 1890.20 894.855   1 
   3  10   9 2994.11 474.554   7 
   3  10  10 512.144 565.945   1 
   3  10  10 95.3270 187.798   7 
   3  10  11 130.773 326.171   1 
   3  10  11-83.4534 171.124   3 
   3  10  11-298.733 208.526   7 
   3  10  12-250.429 470.036   1 
   3  10  12-162.773 240.093   3 
  -3 -10 -12 282.137 293.934   2 
   3  10  12-78.5988 221.088   7 
   3  10  13-546.012 635.224   1 
   3  10  13 398.270 248.987   7 
   3  10  13-212.855 205.007   3 
   3  10  14 102.869 182.140   7 
   3  10  14-131.775 244.242   3 
   3  10  15 33.6881 176.594   7 
   3 -10  15 344.100 252.959   4 
   3  10  15-276.329 277.000   3 
  -3 -10 -15-294.750 205.102   5 
   3  10  16 141.697 202.313   7 
   3 -10  16 110.943 185.149   4 
   3  10  16 31.2870 233.548   3 
  -3 -10 -16 14.9562 158.235   5 
   3  10  17 589.722 261.569   7 
  -3 -10 -17 557.011 269.477   5 
   3  10  17 297.550 226.885   3 
   3 -10  17 386.862 231.403   4 
  -3 -10 -18 115.479 191.439   5 
   3  10  18 101.942 206.889   3 
   3 -10  18 265.853 225.009   4 
  -3 -10 -19 153.325 233.940   5 
   3  10  19-206.906 229.356   3 
   3 -10  19 346.776 210.151   4 
  -3 -10 -20 83.3729 186.419   5 
   3  10  20 122.690 201.276   3 
   3 -10  20 194.379 223.107   4 
  -3 -10 -21 40.3064 146.513   5 
   3  10  21 43.2437 148.419   3 
   3 -10  21-44.8466 174.316   4 
  -3 -10 -22-75.7650 160.197   5 
   3  10  22 120.295 148.607   3 
   3 -10  22 11.9967 157.351   4 
  -3 -10 -23 217.408 160.784   5 
   3  10  23 124.368 147.816   3 
   3 -10  23-180.609 177.223   4 
  -3 -10 -24-141.374 135.890   5 
   3  10  24-44.3262 123.302   3 
   3 -10  24 150.799 160.796   4 
  -3 -10 -25 456.727 177.166   5 
   3  10  25 38.0983 104.562   3 
   3 -10  25 314.165 172.162   4 
   3  10  26 23.0470 63.8012   3 
   3 -10  26 182.514 140.646   4 
   3 -10  27-99.5585 108.979   4 
  -3  11  28-88.6058 103.315   3 
  -3  11  27-43.5159 113.917   3 
  -3  11  26-52.2342 132.907   3 
  -3  11  25-124.527 132.433   3 
  -3  11  24-94.9478 161.041   3 
  -3  11  23-140.569 205.332   3 
  -3  11  22 167.089 172.159   3 
   3 -11 -21-94.2958 151.788   5 
  -3  11  21-71.9700 198.193   3 
   3 -11 -20-118.098 175.211   5 
  -3  11  20 55.5823 202.574   3 
  -3  11  19-40.2273 207.974   3 
   3 -11 -19 67.8282 158.590   5 
  -3  11  18 248.859 256.668   3 
   3 -11 -18 270.217 219.265   5 
  -3  11  17 163.663 231.539   3 
   3 -11 -17 550.953 255.279   5 
  -3  11  16 270.011 283.145   3 
   3 -11 -16-187.680 211.332   5 
  -3  11  15 609.116 320.618   3 
   3 -11 -15 691.672 287.996   5 
  -3  11  14 432.067 321.939   3 
   3 -11 -14 523.162 269.491   5 
  -3  11  13 34.5392 218.592   3 
   3 -11 -13 601.868 238.433   5 
  -3  11  12-161.426 241.309   3 
   3 -11 -12 138.123 168.113   5 
   3 -11 -11 980.124 783.131   2 
  -3  11  11 1076.70 404.139   3 
   3 -11 -11 1167.98 338.790   5 
  -3  11  10 1084.13 388.147   3 
   3 -11 -10 1558.56 924.545   2 
  -3  11   9 572.257 307.886   3 
   3 -11  -9 184.547 383.680   2 
  -3  11   8-82.1699 236.905   3 
   3 -11  -8 574.696 542.067   2 
  -3  11   7 497.851 284.239   3 
   3  11  -7 689.484 265.559   7 
   3 -11  -7 486.010 623.720   2 
   3  11  -6 638.522 280.677   7 
   3 -11  -6 735.834 655.491   2 
   3  11  -5 886.602 303.248   7 
   3 -11  -5 294.890 428.429   2 
   3  11  -4 602.666 254.825   7 
   3 -11  -4 130.864 482.456   2 
   3  11  -3-145.237 194.921   7 
   3 -11  -3-23.6908 452.744   2 
   3  11  -2 590.361 273.547   7 
   3 -11  -2 219.926 508.594   2 
   3  11  -1 1684.50 358.508   7 
   3 -11  -1 647.572 597.125   2 
   3  11   0 2183.12 408.334   7 
   3 -11   0 558.787 566.982   2 
   3  11   1 2879.81 476.286   7 
   3 -11   1 1435.15 796.241   2 
   3  11   2-67.9220 161.255   7 
   3 -11   2 464.558 301.400   2 
   3  11   3 133.702 187.241   7 
   3 -11   3 133.573 377.661   2 
   3  11   4-42.5769 362.300   1 
   3  11   4 105.954 179.578   7 
   3  11   5 6.00457 394.959   1 
   3  11   5 509.672 244.289   7 
   3  11   6-583.202 694.225   1 
   3  11   6 26.5115 195.772   7 
   3  11   7-504.054 751.571   1 
   3  11   7 119.321 213.855   7 
   3  11   8 410.918 496.573   1 
   3  11   8 680.740 304.782   7 
   3  11   9 438.045 572.906   1 
   3  11   9 1708.35 395.441   7 
   3  11  10-642.818 564.715   1 
   3  11  10 98.4388 192.406   7 
  -3 -11 -11 55.5519 395.712   2 
   3  11  11 53.9075 187.981   7 
   3  11  11-582.206 291.325   3 
   3  11  12 101.335 176.542   7 
   3  11  12 207.992 225.510   3 
   3  11  13 288.369 224.318   7 
   3  11  13 288.185 221.893   3 
   3  11  14-262.354 227.109   7 
   3  11  14 2.80865 157.901   3 
  -3 -11 -14-53.4876 194.595   5 
   3  11  15 196.709 225.790   7 
   3  11  15-87.3222 159.034   3 
  -3 -11 -15 212.930 217.137   5 
   3  11  16-167.050 163.396   7 
   3  11  16 3.13448 148.469   3 
  -3 -11 -16 50.3554 164.843   5 
   3  11  17-100.436 171.946   3 
  -3 -11 -17 44.8481 190.478   5 
  -3 -11 -18 80.2274 170.187   5 
   3  11  18 154.604 182.094   3 
   3 -11  18 179.312 176.635   4 
  -3 -11 -19-77.8913 157.758   5 
   3  11  19-387.022 240.841   3 
   3 -11  19-294.544 159.748   4 
  -3 -11 -20-27.1772 133.957   5 
   3  11  20-13.6846 154.942   3 
   3 -11  20-275.620 183.273   4 
  -3 -11 -21 3.78308 134.998   5 
   3  11  21 77.6212 121.005   3 
   3 -11  21 89.1875 160.906   4 
  -3 -11 -22-12.6423 116.486   5 
   3  11  22 106.108 111.800   3 
   3 -11  22-170.609 174.258   4 
  -3 -11 -23-76.7090 147.369   5 
   3  11  23 204.946 148.278   3 
   3 -11  23 154.432 153.964   4 
  -3 -11 -24-120.492 139.019   5 
   3  11  24 15.8103 61.2328   3 
   3 -11  24-176.810 132.869   4 
   3 -11  25 182.019 113.941   4 
  -3  12  27 22.0024 78.7750   3 
  -3  12  26-49.4935 104.874   3 
  -3  12  25-95.9000 121.360   3 
  -3  12  24 145.983 139.046   3 
  -3  12  23 101.435 127.608   3 
  -3  12  22-138.507 177.492   3 
  -3  12  21-213.985 186.909   3 
   3 -12 -20-104.973 133.315   5 
  -3  12  20-29.2091 152.749   3 
   3 -12 -19 80.0702 152.379   5 
  -3  12  19-171.231 201.975   3 
   3 -12 -18 85.7980 178.467   5 
  -3  12  18 163.613 230.161   3 
   3 -12 -17 138.525 157.851   5 
  -3  12  17 97.2787 218.772   3 
   3 -12 -16-100.871 146.935   5 
  -3  12  16 254.921 235.629   3 
   3 -12 -15 777.217 279.505   5 
  -3  12  15 331.465 278.095   3 
   3 -12 -14 805.602 290.793   5 
  -3  12  14 211.286 209.336   3 
   3 -12 -13-11.2874 154.774   5 
  -3  12  13 138.237 203.190   3 
   3 -12 -12 52.9359 140.844   5 
  -3  12  12 147.728 204.976   3 
  -3  12  11 176.595 239.271   3 
  -3  12  10 492.793 285.578   3 
  -3  12   9 171.648 192.986   3 
   3 -12  -8 465.712 728.216   2 
  -3  12   8 104.601 223.367   3 
   3 -12  -7-828.820 846.509   2 
  -3  12   7 19.6791 207.478   3 
   3 -12  -6 222.378 664.781   2 
   3  12  -6-232.144 189.578   7 
  -3  12   6 76.5820 199.615   3 
   3 -12  -5 308.805 374.409   2 
   3  12  -5 164.828 200.369   7 
   3 -12  -4 685.376 737.362   2 
   3  12  -4 39.5670 196.430   7 
   3 -12  -3-90.2394 374.495   2 
   3  12  -3 1105.27 314.395   7 
   3 -12  -2 349.553 448.183   2 
   3  12  -2 188.443 209.708   7 
   3 -12  -1 866.596 606.375   2 
   3  12  -1 1384.86 357.405   7 
   3 -12   0 723.904 581.586   2 
   3  12   0 253.182 217.670   7 
   3 -12   1 313.247 601.028   2 
   3  12   1 890.439 342.259   7 
   3 -12   2 275.110 376.950   2 
   3  12   2-5.70161 165.148   7 
   3  12   3 19.9131 176.029   7 
   3  12   4 376.089 230.009   7 
   3  12   5 604.191 257.041   7 
   3  12   6 167.503 212.550   7 
   3  12   7 691.601 281.973   7 
   3  12   8 322.448 214.639   7 
   3  12   9 473.681 238.153   7 
   3  12  10 454.264 245.585   7 
   3  12  11 109.069 184.886   7 
   3  12  12-216.671 211.863   3 
   3  12  12 66.4667 163.356   7 
   3  12  13 296.296 189.722   7 
   3  12  13 152.787 166.559   3 
   3  12  14 312.771 222.350   7 
   3  12  14 325.395 243.151   3 
  -3 -12 -14 348.548 232.510   5 
   3  12  15 333.402 205.526   7 
   3  12  15 89.5468 171.921   3 
  -3 -12 -15 120.859 202.949   5 
   3  12  16 209.411 192.154   3 
  -3 -12 -16-33.4124 143.648   5 
   3  12  17 144.212 151.931   3 
  -3 -12 -17 182.763 188.421   5 
   3  12  18-285.526 187.312   3 
  -3 -12 -18 32.9467 156.112   5 
   3  12  19 173.941 164.015   3 
  -3 -12 -19 15.1919 124.065   5 
   3  12  20-59.7084 128.412   3 
  -3 -12 -20-2.53206 120.155   5 
   3  12  21-138.783 102.078   3 
  -3 -12 -21-53.1401 114.454   5 
  -3 -12 -22-21.8012 98.3528   5 
  -3 -12 -23 53.9927 89.6692   5 
  -3 -12 -24 155.744 113.066   5 
  -3  13  25 289.987 139.079   3 
  -3  13  24-70.8811 114.260   3 
  -3  13  23-78.1578 100.027   3 
  -3  13  22 7.31216 126.309   3 
  -3  13  21-82.4873 148.519   3 
  -3  13  20-25.8480 121.003   3 
  -3  13  19 17.5957 142.552   3 
   3 -13 -19-169.958 151.479   5 
  -3  13  18 162.378 226.937   3 
   3 -13 -18 45.5686 119.904   5 
  -3  13  17-97.7720 196.665   3 
   3 -13 -17 127.639 143.881   5 
  -3  13  16 122.151 155.119   3 
   3 -13 -16 86.4263 151.496   5 
  -3  13  15 117.670 198.860   3 
   3 -13 -15 87.5205 125.735   5 
  -3  13  14 205.034 178.757   3 
   3 -13 -14 20.0675 125.631   5 
  -3  13  13 16.0129 176.470   3 
   3 -13 -13-229.646 173.478   5 
  -3  13  12-67.1471 179.740   3 
  -3  13  11-188.079 178.877   3 
  -3  13  10 427.003 262.970   3 
  -3  13   9 176.065 246.613   3 
  -3  13   8 44.1244 193.792   3 
  -3  13   7-78.7487 218.510   3 
  -3  13   6 79.5250 186.436   3 
   3  13  -5 29.0699 162.985   7 
  -3  13   5 36.8767 183.686   3 
   3  13  -4 604.649 273.494   7 
   3  13  -3 421.305 241.812   7 
   3  13  -2 12.9463 168.611   7 
   3  13  -1 556.333 285.945   7 
   3  13   0 444.239 235.108   7 
   3  13   1 866.888 304.329   7 
   3  13   2-141.937 197.760   7 
   3  13   3-70.4848 194.667   7 
   3  13   4 571.866 237.580   7 
   3  13   5 214.319 204.757   7 
   3  13   6-17.7883 168.819   7 
   3  13   7 191.916 158.856   7 
   3  13   8 193.569 189.018   7 
   3  13   9 536.588 275.117   7 
   3  13  10-17.4433 181.072   7 
   3  13  11 51.0331 155.853   7 
   3  13  12-181.278 176.593   7 
   3  13  13 382.820 226.193   7 
  -3 -13 -13 155.210 190.668   5 
   3  13  14 416.310 212.477   7 
  -3 -13 -14 520.491 219.061   5 
  -3 -13 -15 83.6090 165.742   5 
  -3 -13 -16 30.8596 146.255   5 
  -3 -13 -17 183.997 181.784   5 
  -3 -13 -18 8.52461 120.237   5 
  -3 -13 -19 63.9074 130.044   5 
  -3 -13 -20 32.9867 110.663   5 
  -3 -13 -21 101.995 108.893   5 
  -3 -13 -22 148.386 97.3809   5 
  -3 -13 -23 47.0291 72.4089   5 
  -3  14  23-67.2139 109.089   3 
  -3  14  22-87.9002 117.651   3 
  -3  14  21 25.1827 96.6579   3 
  -3  14  20 203.822 139.622   3 
  -3  14  19 16.4007 126.327   3 
  -3  14  18 47.4264 165.120   3 
  -3  14  17 235.211 189.040   3 
   3 -14 -17-4.61963 111.571   5 
  -3  14  16-35.7492 150.105   3 
   3 -14 -16-111.187 144.380   5 
  -3  14  15 82.5987 145.831   3 
   3 -14 -15-16.0079 125.429   5 
  -3  14  14-119.468 178.380   3 
  -3  14  13-61.1045 169.991   3 
  -3  14  12 96.6099 168.195   3 
  -3  14  11-136.676 174.124   3 
  -3  14  10 252.291 233.243   3 
  -3  14   9 128.430 220.500   3 
  -3  14   8 12.8799 181.428   3 
  -3  14   7-134.218 176.683   3 
  -3  14   6-180.831 210.461   3 
  -3  14   5-69.5522 174.892   3 
  -3  14   4 57.9843 210.071   3 
   3  14  -3-70.8738 193.665   7 
  -3  14   3 189.785 219.284   3 
   3  14  -2 100.467 180.295   7 
   3  14  -1 65.1168 162.985   7 
   3  14   0 459.750 256.539   7 
   3  14   1 572.795 253.661   7 
   3  14   2 6.41507 207.267   7 
   3  14   3 341.509 215.248   7 
   3  14   4-103.740 170.907   7 
   3  14   5 125.571 175.546   7 
   3  14   6 88.9909 164.803   7 
   3  14   7 150.453 149.937   7 
   3  14   8 199.855 189.775   7 
   3  14   9 168.495 168.616   7 
   3  14  10 111.283 147.324   7 
   3  14  11-116.143 161.038   7 
  -3 -14 -11-18.0376 141.729   5 
   3  14  12-112.901 154.693   7 
  -3 -14 -12 63.3192 145.434   5 
  -3 -14 -13 93.4323 184.050   5 
  -3 -14 -14 75.5168 143.668   5 
  -3 -14 -15-302.582 148.152   5 
  -3 -14 -16-72.1850 120.786   5 
  -3 -14 -17 111.503 109.252   5 
  -3 -14 -18 188.140 119.579   5 
  -3 -14 -19 85.5044 111.788   5 
  -3 -14 -20 77.1394 80.3535   5 
  -3 -14 -21-24.9065 75.3260   5 
  -3  15  21 16.2814 72.8684   3 
  -3  15  20 81.4567 103.214   3 
  -3  15  19-169.627 137.334   3 
  -3  15  18 104.011 130.055   3 
  -3  15  17-13.8282 124.405   3 
  -3  15  16 82.5648 144.732   3 
  -3  15  15 93.8130 138.577   3 
  -3  15  14-171.586 207.273   3 
  -3  15  13-216.983 200.754   3 
  -3  15  12-209.675 191.321   3 
  -3  15  11-91.3673 190.873   3 
  -3  15  10 89.4799 140.983   3 
  -3  15   9 232.981 207.145   3 
  -3  15   8 158.794 196.035   3 
  -3  15   7-34.2017 159.356   3 
  -3  15   6 70.5103 165.729   3 
  -3  15   5-16.0571 167.196   3 
  -3  15   4-9.54334 182.597   3 
  -3  15   3-16.6925 188.461   3 
   3  15  -2-135.965 171.531   7 
  -3  15   2-86.3024 195.268   3 
   3  15  -1-282.808 173.627   7 
  -3  15   1-70.5323 184.597   3 
   3  15   0 606.403 210.234   7 
   3  15   1 12.7613 143.265   7 
   3  15   2 22.3674 167.080   7 
   3  15   3-160.721 145.381   7 
   3  15   4 347.953 196.131   7 
   3  15   5 96.0316 143.541   7 
   3  15   6 130.017 171.503   7 
   3  15   7 127.237 165.428   7 
   3  15   8 566.727 227.920   7 
   3  15   9 87.7567 161.245   7 
   3  15  10 317.819 169.017   7 
  -3 -15 -10 37.5382 132.999   5 
  -3 -15 -11-49.0350 135.213   5 
  -3 -15 -12-194.200 158.610   5 
  -3 -15 -13 124.683 146.697   5 
  -3 -15 -14 98.0948 107.382   5 
  -3 -15 -15 61.0113 117.534   5 
  -3 -15 -16 12.8154 113.385   5 
  -3 -15 -17 118.908 109.744   5 
  -3 -15 -18 98.3806 95.9146   5 
  -3 -15 -19-11.6314 67.4642   5 
  -3  16  18 81.5882 91.4221   3 
  -3  16  17-49.2112 79.1102   3 
  -3  16  16 18.1066 92.3427   3 
  -3  16  15 32.7733 97.2068   3 
  -3  16  14 19.6052 123.137   3 
  -3  16  13 158.755 149.574   3 
  -3  16  12-113.340 129.506   3 
  -3  16  11-52.5872 133.495   3 
  -3  16  10 221.492 165.048   3 
  -3  16   9 44.6805 130.558   3 
  -3  16   8-7.23332 132.203   3 
  -3  16   7-22.9182 145.466   3 
  -3  16   6-58.1267 143.925   3 
  -3  16   5 167.800 148.349   3 
  -3  16   4 221.600 200.169   3 
  -3  16   3-173.619 132.234   3 
  -3  16   2 42.7651 138.744   3 
  -3  16   1-41.4470 151.928   3 
  -3  16   0-169.011 177.792   3 
   3  16   1-95.0668 160.694   7 
  -3  16  -1-217.329 209.892   3 
   3  16   2-152.670 128.088   7 
  -3  16  -2 29.6248 142.515   3 
   3  16   3 158.899 126.095   7 
   3  16   4 148.566 133.100   7 
   3  16   5-91.1465 149.471   7 
   3  16   6 267.116 152.887   7 
   3  16   7-54.4457 122.960   7 
  -3 -16  -8 298.983 163.712   5 
  -3 -16  -9 156.496 155.651   5 
  -3 -16 -10 72.0986 107.003   5 
  -3 -16 -11 41.3615 98.4845   5 
  -3 -16 -12 258.162 131.243   5 
  -3 -16 -13 221.040 127.928   5 
  -3 -16 -14 91.4042 101.960   5 
  -3 -16 -15-10.3401 77.4030   5 
  -3 -16 -16 24.4939 67.1738   5 
  -3  17  14-0.16381 84.8578   3 
  -3  17  13 81.6444 96.8025   3 
  -3  17  12 25.0398 85.8746   3 
  -3  17  11 180.239 136.268   3 
  -3  17  10 48.7801 102.877   3 
  -3  17   9 145.633 120.769   3 
  -3  17   8-127.817 127.846   3 
  -3  17   7 6.45364 110.897   3 
  -3  17   6-72.0216 102.936   3 
  -3  17   5 91.6741 131.129   3 
  -3  17   4 72.8423 116.457   3 
  -3  17   3-8.13718 111.450   3 
  -3  17   2-55.4519 129.698   3 
  -3  17   1 245.619 160.345   3 
  -3  17   0 51.6305 121.293   3 
  -3  17  -1-21.1583 116.953   3 
  -3  17  -2 54.7269 114.472   3 
  -3  17  -3 120.442 137.512   3 
  -3  17  -4-265.863 174.138   3 
  -3 -17  -4 99.5215 117.801   5 
  -3  17  -5-167.367 147.194   3 
  -3 -17  -5-111.525 113.369   5 
  -3  17  -6 45.6896 107.878   3 
  -3 -17  -6 87.0114 108.256   5 
  -3  17  -7-21.9433 99.5373   3 
  -3 -17  -7 120.990 116.236   5 
  -3  17  -8 146.303 156.267   3 
  -3 -17  -8 230.999 129.039   5 
  -3  17  -9 134.242 115.838   3 
  -3 -17  -9-29.3438 81.0424   5 
  -3 -17 -10 108.590 92.3434   5 
  -3 -17 -11 80.0056 93.4146   5 
  -3 -17 -12 40.0963 76.2899   5 
  -3 -17 -13 48.7828 77.3812   5 
  -3  18   9 7.30589 66.5148   3 
  -3  18   8 43.1391 97.9733   3 
  -3  18   7-186.129 134.775   3 
  -3  18   6 81.9040 102.942   3 
  -3  18   5-85.3001 113.789   3 
  -3  18   4-30.5502 96.8776   3 
  -3  18   3 47.7831 90.7054   3 
  -3  18   2 29.1666 80.3712   3 
  -3  18   1 14.7478 97.3434   3 
  -3  18   0 121.591 108.077   3 
  -3  18  -1-178.240 139.953   3 
  -3  18  -2-138.869 104.849   3 
  -3 -18  -2-34.0044 52.1180   5 
  -3  18  -3-205.927 130.949   3 
  -3 -18  -3 322.903 100.395   5 
  -3  18  -4-25.4762 90.3170   3 
  -3 -18  -4 177.570 85.6405   5 
  -3  18  -5 49.0035 90.0099   3 
  -3  18  -6-88.3560 88.0247   3 
   4   0 -34 162.925 155.953   6 
   4   0 -33 325.919 178.770   6 
   4   0 -32-124.204 178.364   6 
   4   0 -31-128.771 150.823   6 
  -4   0  31-143.233 147.127   3 
   4   0 -30 234.371 230.617   6 
  -4   0  30 526.362 244.972   3 
   4   0 -29-18.5957 159.267   6 
  -4   0  29 75.0139 133.244   3 
   4   0 -28 34.3776 167.109   6 
  -4   0  28 201.537 137.238   3 
  -4   0  27 216.646 212.506   3 
   4   0 -27 97.1388 159.237   6 
  -4   0  26 324.334 211.915   3 
   4   0 -26 1043.47 357.691   6 
  -4   0  25-73.9539 160.447   3 
   4   0 -25-117.051 219.116   6 
  -4   0  24 230.908 345.691   1 
  -4   0  24 213.696 161.955   3 
   4   0 -24 695.341 268.463   6 
  -4   0  23 229.098 183.790   3 
  -4   0  23-262.518 230.123   1 
  -4   0  22-128.593 165.535   3 
  -4   0  22 214.323 307.635   1 
  -4   0  21 193.096 251.776   1 
  -4   0  20 3596.67 922.175   1 
  -4   0  19-285.863 397.648   1 
   4   0 -19-158.779 246.037   2 
   4   0 -18 5089.77 954.047   2 
  -4   0  18 5366.02 1009.99   1 
  -4   0  17 415.899 307.001   1 
   4   0 -17 213.081 265.576   2 
   4   0 -16 11532.4 1410.69   2 
   4   0 -15-47.2779 198.802   2 
   4   0 -14 4448.76 828.794   2 
   4   0 -13 215.056 232.185   2 
   4   0 -12 23077.8 1760.59   2 
   4   0 -11-8.48011 242.296   2 
   4   0 -10 28354.8 1870.72   2 
   4   0  -9 1285.48 568.162   2 
   4   0  -8 70529.9 2805.79   2 
   4   0  -7 405.142 303.959   2 
   4   0  -6 22.2073 216.482   2 
   4   0  -5-118.389 178.308   2 
   4   0  -4 42396.1 1957.51   2 
   4   0  -3 218.636 186.158   2 
   4   0  -2 48286.4 1970.85   2 
   4   0  -1 34.0791 114.309   1 
   4   0  -1 282.321 262.603   2 
   4   0   0 52278.9 1719.33   1 
   4   0   0 59074.7 2101.28   2 
   4   0   1 51.7408 181.956   1 
   4   0   1 118.930 180.111   2 
   4   0   2 81798.9 2323.72   1 
   4   0   2 81677.4 2413.46   2 
   4   0   3-12.5249 142.486   1 
   4   0   3 144.976 166.892   2 
   4   0   4 9969.86 841.189   1 
   4   0   4 10378.0 807.221   2 
   4   0   5 0.40539 137.108   1 
   4   0   5-73.5261 130.069   2 
   4   0   6 1335.19 373.383   1 
   4   0   7-180.887 225.655   1 
   4   0   8 27379.5 1749.39   1 
   4   0   9 126.865 252.960   1 
   4   0  10 23844.3 1782.15   1 
   4   0  11 86.7547 229.163   1 
   4   0  12 852.484 427.764   1 
   4   0  13-180.236 283.014   1 
   4   0  14 306.521 281.332   1 
   4   0  15-481.219 368.288   1 
   4   0  16 3147.35 796.351   1 
   4   0  17 135.871 292.175   1 
   4   0  17 141.557 205.629   3 
   4   0  18 3968.12 995.266   1 
   4   0  18 4084.44 532.498   3 
   4   0  19 373.421 339.676   1 
   4   0  19 349.221 220.754   3 
   4   0  20 178.241 399.789   1 
   4   0  20 547.746 264.243   3 
   4   0  20 229.488 232.187   4 
   4   0  21 369.275 297.199   4 
   4   0  21-88.1253 160.934   3 
   4   0  22 2166.30 439.214   3 
   4   0  22 1965.85 395.441   4 
   4   0  23 331.390 218.361   3 
   4   0  23 149.636 218.361   4 
   4   0  24 544.292 275.115   3 
   4   0  24 48.2489 182.052   4 
   4   0  25 93.3382 204.526   3 
   4   0  25 302.215 223.961   4 
   4   0  26 1049.21 328.403   3 
   4   0  26 873.865 260.095   4 
   4   0  27 25.1175 160.772   4 
   4   0  28-174.991 173.880   4 
   4   0  29 60.9014 122.705   4 
   4  -1 -35-150.339 106.887   6 
   4  -1 -34-31.6044 139.743   6 
   4   1 -33-104.312 160.429   6 
   4  -1 -33 8.34338 145.931   6 
   4   1 -32-63.4965 162.572   6 
   4  -1 -32 174.319 155.409   6 
  -4   1  32-145.434 166.302   3 
   4   1 -31-34.2818 140.711   6 
   4  -1 -31-170.106 215.120   6 
  -4   1  31-268.412 199.758   3 
   4   1 -30 204.848 200.223   6 
   4  -1 -30 34.8764 152.341   6 
  -4   1  30 176.637 176.911   3 
   4  -1 -29-90.4331 172.445   6 
   4   1 -29 10.3466 156.665   6 
  -4   1  29 253.662 194.109   3 
  -4  -1  29 200.317 159.415   3 
   4  -1 -28 164.041 221.759   6 
   4   1 -28 115.917 156.489   6 
  -4  -1  28 166.284 119.137   3 
  -4   1  28-8.05156 134.931   3 
   4  -1 -27-121.698 210.218   6 
   4   1 -27-94.5122 206.865   6 
  -4  -1  27-134.693 192.937   3 
  -4   1  27 134.616 186.078   3 
   4  -1 -26 919.166 343.951   6 
   4   1 -26 126.092 195.682   6 
  -4  -1  26 218.004 170.121   3 
  -4   1  26 666.728 274.865   3 
  -4  -1  25 51.9206 127.319   3 
  -4   1  25 157.703 200.663   3 
   4   1 -25 320.771 189.875   6 
  -4  -1  24 536.836 358.167   1 
  -4  -1  24 256.414 153.120   3 
  -4   1  24 235.382 172.334   3 
   4   1 -24 261.342 244.026   6 
  -4  -1  23-432.612 654.580   1 
  -4   1  23-5.24779 420.153   1 
  -4   1  23 283.849 193.379   3 
   4   1 -23 173.688 167.082   6 
  -4  -1  22-72.7189 499.469   1 
  -4   1  22 282.685 365.708   1 
  -4   1  22 74.8474 174.194   3 
   4   1 -22-1.54784 165.265   6 
  -4  -1  21-42.6313 484.487   1 
  -4   1  21-180.850 369.540   1 
  -4   1  21-123.612 149.325   3 
   4   1 -21-109.464 159.706   6 
   4   1 -20 1564.43 366.139   6 
  -4  -1  20 1501.78 610.498   1 
  -4   1  20 1972.89 706.801   1 
  -4   1  19 465.490 243.409   1 
   4   1 -19 825.013 351.721   2 
   4  -1 -19 755.384 353.040   2 
   4  -1 -18 6348.75 1132.97   2 
   4   1 -18 6742.78 1149.49   2 
  -4   1  18 6192.91 1097.98   1 
  -4   1  17 280.664 328.442   1 
   4   1 -17 634.295 404.595   2 
   4  -1 -17 142.382 235.250   2 
   4  -1 -16 10315.2 1318.17   2 
   4   1 -16 10258.4 1340.37   2 
  -4   1  16 9609.41 1211.43   1 
  -4   1  15-230.906 279.234   1 
   4   1 -15 46.4455 193.988   2 
   4  -1 -15 120.964 244.963   2 
  -4   1  14 1508.48 447.912   1 
   4   1 -14 1678.87 574.142   2 
   4  -1 -14 1580.93 507.562   2 
  -4   1  13 654.107 306.707   1 
   4  -1 -13 1189.41 464.690   2 
   4   1 -13 578.591 324.198   2 
   4  -1 -12 18547.9 1606.55   2 
   4   1 -12 17442.5 1546.46   2 
   4   1 -11 7202.01 982.236   2 
   4  -1 -11 6486.13 922.298   2 
   4   1 -10 15325.0 1386.71   2 
   4  -1 -10 16367.1 1450.74   2 
   4   1  -9 4027.33 744.815   2 
   4  -1  -9 3889.66 750.361   2 
   4   1  -8 74193.2 2915.59   2 
   4  -1  -8 74179.5 2921.65   2 
   4   1  -7 5418.03 771.374   2 
   4  -1  -7 5410.52 776.631   2 
   4  -1  -6 2799.89 570.377   2 
   4   1  -6 2335.53 510.270   2 
   4   1  -5 4684.65 691.159   2 
   4  -1  -5 4780.48 691.554   2 
   4   1  -4 6809.77 821.991   2 
   4  -1  -4 7587.71 860.143   2 
   4  -1  -3 4620.26 653.841   2 
   4   1  -3 4717.67 659.629   2 
   4  -1  -2 35761.3 1713.94   2 
   4   1  -2 35804.8 1778.64   2 
   4   1  -1 209.284 165.271   1 
   4   1  -1 83.3197 164.700   2 
   4  -1  -1 286.220 221.519   2 
   4   1   0 17236.6 1235.97   1 
   4  -1   0 16928.6 659.397   1 
   4  -1   0 19598.8 1207.03   2 
   4   1   0 20975.6 1345.84   2 
   4   1   1 12339.6 1136.50   1 
   4  -1   1 10875.0 703.397   1 
   4  -1   1 12939.3 947.038   2 
   4   1   1 13134.6 1026.09   2 
   4  -1   2 26849.1 1172.05   1 
   4   1   2 27963.3 1566.27   1 
   4  -1   2 26576.8 1335.44   2 
   4   1   2 28994.9 1535.46   2 
   4  -1   3 1089.10 248.643   1 
   4   1   3 983.343 298.575   1 
   4  -1   3 1054.61 272.092   2 
   4   1   3 1106.18 323.826   2 
   4   1   4 18822.2 1297.46   1 
   4  -1   4 16884.0 1013.87   2 
   4  -1   4 16036.5 1054.13   1 
   4   1   5 3025.71 523.197   1 
   4  -1   5 2574.88 373.406   2 
   4  -1   5 3066.58 484.749   1 
   4  -1   6 139.677 113.072   2 
   4   1   6 254.503 208.653   1 
   4  -1   6 266.041 231.896   1 
   4   1   7 2452.68 532.487   1 
   4  -1   7 2007.04 455.483   1 
   4  -1   8 49073.8 2283.32   1 
   4   1   8 51228.7 2460.04   1 
   4  -1   9 624.368 379.594   1 
   4   1   9 247.560 272.584   1 
   4  -1  10 11026.4 1201.20   1 
   4   1  10 10625.0 1221.78   1 
   4  -1  11 486.175 357.975   1 
   4   1  11 329.457 234.600   1 
   4  -1  12 2129.50 587.314   1 
   4   1  12 2296.13 611.542   1 
   4  -1  13 804.758 449.890   1 
   4   1  13 414.697 272.277   1 
   4  -1  14 534.959 388.207   1 
   4   1  14 525.392 372.779   1 
   4  -1  15 3897.64 887.908   1 
   4   1  15 4260.79 938.328   1 
   4  -1  16 3644.36 861.356   1 
   4   1  16 4460.49 1006.72   1 
   4  -1  17 187.039 339.822   1 
   4   1  17 614.843 428.245   1 
   4  -1  17 761.182 286.764   3 
   4   1  17 434.956 208.195   3 
   4   1  17 403.768 248.816   4 
   4   1  18 4032.31 490.426   4 
   4  -1  18 4227.87 1014.49   1 
   4   1  18 5242.30 1143.15   1 
   4  -1  18 4378.72 596.330   3 
   4   1  18 4797.90 595.693   3 
   4   1  19-332.031 246.349   4 
   4  -1  19 72.5637 292.322   1 
   4   1  19-124.634 374.715   1 
   4  -1  19-302.690 263.821   3 
   4   1  19 142.886 174.973   3 
   4   1  20 881.133 280.915   4 
   4  -1  20 603.153 500.062   1 
   4   1  20-245.088 325.712   1 
   4  -1  20 643.616 250.367   3 
   4   1  20 336.584 194.890   3 
   4   1  21 141.163 214.578   4 
   4  -1  21 474.338 335.024   1 
   4  -1  21-93.8730 163.143   3 
   4   1  21-38.8987 179.026   3 
   4  -1  22 2345.30 488.053   3 
   4   1  22 2407.91 483.375   3 
   4   1  22 2156.19 379.511   4 
   4  -1  22 1488.47 335.083   4 
   4  -1  23-165.008 177.345   3 
   4   1  23 75.4242 181.667   3 
   4  -1  23 124.195 226.375   4 
   4   1  23 35.0542 191.647   4 
   4   1  24 663.006 273.732   3 
   4  -1  24 572.549 295.053   3 
   4   1  24 510.124 218.440   4 
   4  -1  24 738.924 329.876   4 
   4   1  25 133.987 184.235   3 
   4   1  25 196.957 165.246   4 
   4  -1  25 340.559 268.946   4 
   4   1  26 1268.75 325.895   3 
   4  -1  26 1586.14 358.043   4 
   4   1  26 1641.33 312.013   4 
   4   1  27 167.938 166.615   3 
   4  -1  27-93.7140 207.587   4 
   4  -1  28-229.756 197.148   4 
   4  -1  29-13.6534 140.795   4 
   4  -1  30 956.697 226.222   4 
   4  -1  31 356.375 124.786   4 
   4  -2 -35 134.674 98.2523   6 
   4  -2 -34-36.3891 139.657   6 
   4  -2 -33 91.9607 133.035   6 
  -4   2  33 182.306 147.928   3 
   4   2 -32 105.166 136.104   6 
   4  -2 -32 51.5174 175.849   6 
  -4   2  32-172.295 161.208   3 
   4  -2 -31-82.2939 162.636   6 
   4   2 -31-469.126 216.731   6 
  -4   2  31-163.363 162.121   3 
   4  -2 -30 12.4998 168.510   6 
   4   2 -30 470.931 184.154   6 
  -4   2  30 434.902 229.560   3 
   4  -2 -29-36.7697 228.876   6 
   4   2 -29 166.639 180.842   6 
  -4   2  29 125.048 164.866   3 
   4  -2 -28 111.763 194.990   6 
  -4   2  28 337.531 194.982   3 
   4   2 -28-35.1416 156.791   6 
  -4   2  27 303.274 241.651   3 
   4   2 -27 188.615 213.362   6 
  -4   2  26 708.829 298.297   3 
   4   2 -26 609.845 308.123   6 
  -4   2  25 349.257 254.519   3 
   4   2 -25 74.7891 187.325   6 
   4   2 -24 317.984 255.209   6 
  -4   2  24 331.909 240.647   3 
  -4  -2  24 639.628 634.176   1 
   4   2 -23 133.026 200.910   6 
  -4   2  23 614.291 274.339   3 
  -4  -2  23-121.161 367.324   1 
   4   2 -22 612.699 253.521   6 
  -4  -2  22 1082.06 654.523   1 
  -4   2  22 522.260 243.747   3 
  -4   2  21 75.0059 437.458   1 
  -4   2  21-100.990 189.484   3 
   4   2 -21 82.7663 175.132   6 
  -4   2  20 940.563 290.185   3 
   4   2 -20 478.625 215.795   6 
   4  -2 -20 474.799 260.578   2 
  -4   2  20-102.910 311.034   1 
   4   2 -19 430.509 223.367   6 
  -4   2  19 242.647 288.683   1 
   4  -2 -19-62.8114 366.962   2 
   4  -2 -18 4201.05 1001.40   2 
   4   2 -18 4524.49 952.572   2 
   4   2 -18 4439.01 532.016   6 
  -4   2  18 3677.05 816.653   1 
  -4   2  17 873.640 547.409   1 
   4   2 -17 234.835 283.233   2 
   4  -2 -17 364.071 273.353   2 
   4  -2 -16 4271.26 924.073   2 
   4   2 -16 4350.20 927.014   2 
  -4   2  16 4737.79 846.835   1 
  -4   2  15 492.340 229.246   1 
   4  -2 -15 1001.50 496.776   2 
   4   2 -15 1216.01 475.033   2 
  -4   2  14 299.807 256.720   1 
   4  -2 -14-46.9714 247.043   2 
   4   2 -14 60.8253 234.399   2 
  -4   2  13 479.179 318.367   1 
   4   2 -13 172.028 265.354   2 
   4  -2 -13 147.234 251.953   2 
   4  -2 -12 11673.9 1348.77   2 
   4   2 -12 10924.9 1296.10   2 
  -4   2  12 10213.0 1005.17   1 
  -4   2  11 1714.58 381.126   1 
   4   2 -11 1169.23 410.256   2 
   4  -2 -11 1533.54 532.449   2 
   4  -2 -10 3162.35 681.630   2 
   4   2 -10 3456.92 714.749   2 
  -4   2  10 3638.35 530.916   1 
  -4   2   9 1663.69 342.577   1 
   4   2  -9 2116.99 597.927   2 
   4  -2  -9 1791.66 518.304   2 
   4   2  -8 39350.6 2223.18   2 
   4  -2  -8 38282.7 2200.24   2 
  -4   2   8 39213.6 1422.33   1 
   4   2  -7 2048.85 576.089   2 
  -4   2   7 2245.21 303.793   1 
   4  -2  -7 2050.11 543.963   2 
  -4   2   6 377.073 113.695   1 
   4   2  -6 350.255 269.175   2 
   4  -2  -6 343.552 248.698   2 
   4  -2  -5 3838.40 659.699   2 
   4   2  -5 3569.09 648.786   2 
   4   2  -4 15230.7 1286.38   2 
   4  -2  -4 14104.7 1208.71   2 
   4   2  -3 6227.13 795.790   2 
   4  -2  -3 6696.67 797.917   2 
   4   2  -2 6133.31 788.157   1 
   4   2  -2 6746.20 830.667   2 
   4  -2  -2 6716.33 778.000   2 
   4   2  -1 69.8071 209.495   1 
   4  -2  -1 168.260 207.092   2 
   4   2  -1 203.109 265.868   2 
   4   2   0 4442.20 762.978   1 
   4   2   0 4462.00 679.213   2 
   4  -2   0 3732.94 569.811   2 
   4   2   1 5665.31 845.034   1 
   4   2   1 6777.07 807.360   2 
   4  -2   1 6172.35 691.889   2 
   4  -2   2 7318.24 492.223   1 
   4   2   2 7179.23 940.234   1 
   4  -2   2 7064.41 716.610   2 
   4   2   3-1.01800 200.487   1 
   4  -2   3-124.125 138.892   1 
   4  -2   3 200.192 154.835   2 
   4   2   4 51342.8 2348.97   1 
   4  -2   4 51382.5 1754.53   2 
   4  -2   4 49899.6 1745.16   1 
   4   2   5 2015.71 494.654   1 
   4  -2   5 1774.82 380.737   1 
   4  -2   5 1903.27 321.026   2 
   4   2   6 1791.28 466.481   1 
   4  -2   6 1595.31 371.821   1 
   4  -2   6 1539.96 261.276   2 
   4   2   7 3914.51 681.220   1 
   4  -2   7 3731.74 619.580   1 
   4   2   8 52005.2 2555.77   1 
   4  -2   8 50398.4 2376.15   1 
   4   2   9 1547.49 493.424   1 
   4  -2   9 1309.29 445.205   1 
   4   2  10 4648.60 814.223   1 
   4  -2  10 5623.60 883.786   1 
   4  -2  11 3581.34 724.855   1 
   4   2  11 3744.72 783.102   1 
   4   2  12 9806.75 1299.76   1 
   4  -2  12 11016.6 1342.95   1 
   4  -2  13 626.441 406.622   1 
   4   2  13 407.951 320.458   1 
   4  -2  14 1268.86 590.510   1 
   4   2  14 1220.90 515.179   1 
   4  -2  15 1927.73 649.775   1 
   4   2  15 2005.46 695.780   1 
   4  -2  16 6538.96 1199.69   1 
   4   2  16 5489.38 1166.62   1 
   4  -2  16 6375.33 667.847   3 
   4  -2  17 60.3484 301.554   1 
   4   2  17 280.219 263.244   1 
   4  -2  17 95.7665 159.118   3 
   4   2  17-83.1577 145.066   3 
   4  -2  18 4217.57 1030.90   1 
   4   2  18 4790.20 1122.13   1 
   4  -2  18 4490.94 613.188   3 
   4   2  18 4227.37 571.557   3 
   4  -2  19 333.468 322.853   1 
   4   2  19-334.294 499.245   1 
   4  -2  19 96.8829 158.398   3 
   4   2  19 77.0567 143.143   3 
   4  -2  20 1067.59 700.568   1 
   4   2  20 932.263 563.957   1 
   4  -2  20 732.573 279.744   3 
   4   2  20 941.251 309.842   3 
   4  -2  21 20.2006 309.917   1 
   4   2  21 187.350 267.630   3 
   4  -2  21 210.370 180.044   3 
   4   2  22 1582.80 407.481   3 
   4  -2  22 1772.88 446.835   3 
   4   2  23-43.4859 166.044   3 
   4  -2  23-255.190 292.614   4 
   4   2  24 1184.72 370.833   3 
   4  -2  24 1165.08 376.414   4 
   4   2  25-28.5935 158.433   3 
   4  -2  25 0.77722 267.834   4 
   4   2  26 1183.06 348.090   3 
   4  -2  26 1528.81 379.166   4 
   4   2  27-147.793 177.303   3 
   4  -2  27 167.329 218.886   4 
   4   2  28 65.2219 148.907   3 
   4  -2  28-238.498 229.279   4 
   4  -2  29 48.5372 178.247   4 
   4  -2  30 970.138 251.586   4 
   4  -2  31-100.190 139.637   4 
   4  -3 -35-119.513 124.435   6 
   4  -3 -34 46.6662 133.361   6 
   4  -3 -33 131.493 175.958   6 
  -4   3  33 367.094 186.720   3 
   4  -3 -32 66.8287 163.634   6 
  -4   3  32 104.831 151.599   3 
   4  -3 -31 386.782 219.515   6 
   4   3 -31 210.067 189.525   6 
  -4   3  31-8.69966 134.385   3 
   4  -3 -30 302.280 237.899   6 
   4   3 -30 101.302 159.954   6 
  -4   3  30 408.761 222.955   3 
   4  -3 -29-60.8292 182.323   6 
   4   3 -29 268.662 230.651   6 
  -4   3  29 366.809 219.894   3 
   4   3 -28-261.428 233.715   6 
  -4   3  28 65.9905 148.411   3 
   4   3 -27 190.789 190.777   6 
  -4   3  27 315.051 187.804   3 
   4   3 -26 719.059 314.929   6 
  -4   3  26 661.693 286.246   3 
   4   3 -25 548.923 331.193   6 
  -4   3  25 530.168 294.306   3 
   4   3 -24 315.043 269.737   6 
  -4   3  24 277.134 214.257   3 
  -4  -3  23 343.333 415.465   1 
   4   3 -23 287.740 187.094   6 
  -4   3  23-55.6944 207.256   3 
   4   3 -22 849.405 337.312   6 
  -4   3  22 878.972 277.580   3 
   4   3 -21 210.650 202.844   6 
  -4   3  21 386.753 225.136   3 
   4   3 -20 636.963 261.461   6 
   4  -3 -20 1495.59 697.709   2 
  -4   3  20 770.157 256.226   3 
   4   3 -19 39.5213 170.336   6 
   4  -3 -19-221.103 454.540   2 
  -4   3  19 185.690 190.564   3 
   4   3 -18 2790.73 786.961   2 
   4  -3 -18 3719.86 965.151   2 
   4   3 -18 3024.02 496.844   6 
  -4   3  18 2940.50 758.904   1 
  -4   3  17 193.475 247.244   1 
   4  -3 -17 307.838 354.614   2 
   4   3 -17 278.391 312.428   2 
  -4   3  16 2485.08 662.675   1 
   4  -3 -16 2662.44 756.027   2 
   4   3 -16 3110.33 822.271   2 
  -4   3  15 8.08448 193.400   1 
   4  -3 -15 388.448 341.790   2 
   4   3 -15 517.053 380.563   2 
  -4   3  14 1458.33 461.661   1 
   4   3 -14 849.048 366.366   2 
   4  -3 -14 894.334 443.931   2 
  -4   3  13-116.552 243.979   1 
   4  -3 -13 38.0171 214.565   2 
   4   3 -13 111.787 307.174   2 
   4  -3 -12 16031.9 1653.99   2 
   4   3 -12 16061.9 1660.79   2 
  -4   3  12 15392.6 1197.64   1 
  -4   3  11 856.960 272.337   1 
   4  -3 -11 697.325 412.326   2 
   4   3 -11 680.314 432.969   2 
  -4   3  10 879.992 270.078   1 
   4  -3 -10 905.612 425.267   2 
   4   3 -10 1073.55 423.264   2 
   4  -3  -9 6744.97 1054.29   2 
   4   3  -9 6324.23 985.870   2 
  -4   3   9 5946.69 597.921   1 
   4  -3  -8 26133.6 1955.23   2 
   4   3  -8 25858.6 1911.30   2 
  -4   3   8 25034.5 1068.85   1 
   4  -3  -7-183.581 221.155   2 
   4   3  -7 333.707 260.580   2 
   4   3  -6 196.112 238.519   2 
   4  -3  -6 117.895 193.802   2 
   4  -3  -5 24244.1 1702.82   2 
   4   3  -5 22334.9 1732.98   2 
   4  -3  -4 87562.8 3125.59   2 
   4   3  -4 86784.7 3250.15   2 
   4   3  -3 1296.41 428.074   2 
   4  -3  -3 1516.10 433.075   2 
   4   3  -2 869.488 388.987   1 
   4  -3  -2 831.097 324.654   2 
   4   3  -2 639.466 340.593   2 
   4   3  -1 4200.26 772.548   1 
   4  -3  -1 4785.61 680.925   2 
   4   3   0 38593.4 2283.67   1 
   4  -3   0 38750.1 1903.53   2 
   4   3   1 2332.77 624.688   1 
   4  -3   1 2845.94 511.184   2 
   4   3   2 433.594 268.431   1 
   4  -3   2 702.827 142.664   1 
   4  -3   2 682.251 269.808   2 
   4   3   3 1688.03 522.535   1 
   4  -3   3 1945.33 300.790   1 
   4  -3   3 2206.30 412.515   2 
   4   3   4 62947.3 2838.68   1 
   4  -3   4 64843.7 2106.19   2 
   4  -3   4 64593.1 1948.35   1 
   4   3   5 7614.76 975.758   1 
   4  -3   5 7117.59 651.213   2 
   4  -3   5 6881.51 717.103   1 
   4  -3   6 420.811 211.155   1 
   4   3   6 127.754 193.946   1 
   4  -3   6 333.143 127.744   2 
   4   3   7 285.657 298.162   1 
   4  -3   7 261.153 242.639   1 
   4   3   8 45148.2 2542.37   1 
   4  -3   8 44609.1 2201.29   1 
   4   3   9 6237.33 1017.09   1 
   4  -3   9 5939.86 870.548   1 
   4   3  10 5973.34 979.295   1 
   4  -3  10 5531.36 890.485   1 
   4   3  11 1405.49 517.292   1 
   4  -3  11 1421.03 483.184   1 
   4   3  12 13060.4 1527.04   1 
   4  -3  12 13299.8 1509.45   1 
   4   3  13 293.106 360.081   1 
   4  -3  13 9.20742 243.486   1 
   4   3  14 1562.32 606.027   1 
   4  -3  14 951.440 456.570   1 
   4   3  15 351.668 303.504   1 
   4  -3  15-225.028 383.528   1 
   4  -3  15-65.5892 156.211   3 
   4   3  16 6521.34 1215.63   1 
   4  -3  16 7025.34 1313.39   1 
   4  -3  16 7420.60 761.637   3 
   4   3  16 7529.84 742.844   3 
   4   3  17 634.131 502.100   1 
   4  -3  17 731.173 450.837   1 
   4   3  17 456.382 228.632   3 
   4  -3  17 489.365 223.928   3 
   4  -3  18 5838.86 1230.12   1 
   4   3  18 6137.90 1292.40   1 
   4   3  18 6128.21 714.412   3 
   4   3  19-117.810 368.982   1 
   4  -3  19 939.125 689.652   1 
   4   3  19 682.846 308.000   3 
   4   3  20 375.322 418.469   1 
   4  -3  20 15.1650 327.632   1 
   4   3  20 295.728 200.081   3 
   4   3  21 655.012 573.082   1 
   4   3  21-19.0541 179.882   3 
   4   3  22 1139.59 357.043   3 
   4   3  23 373.683 229.476   3 
   4  -3  23-144.185 307.345   4 
   4   3  24 915.481 296.022   3 
   4  -3  24 898.305 374.264   4 
   4   3  25 202.898 189.581   3 
   4  -3  25 133.915 261.442   4 
   4   3  26 860.577 307.204   3 
   4  -3  26 873.827 326.015   4 
   4   3  27 150.114 175.540   3 
   4  -3  27 93.3520 215.234   4 
   4   3  28 50.9326 129.576   3 
   4  -3  28-349.819 273.285   4 
   4   3  29 72.0941 123.878   3 
   4  -3  29-167.527 202.075   4 
   4  -3  30 461.254 211.756   4 
   4  -3  31-278.544 175.080   4 
   4  -4 -34 18.7547 121.986   6 
  -4   4  33 21.8676 102.870   3 
   4  -4 -33-53.7988 158.020   6 
  -4   4  32 60.0751 132.150   3 
   4  -4 -32 48.8477 154.231   6 
  -4   4  31 19.4557 142.340   3 
   4  -4 -31 159.572 183.260   6 
  -4   4  30 94.3867 180.541   3 
   4  -4 -30 47.2561 193.853   6 
  -4   4  29 234.262 165.693   3 
   4   4 -29 48.7118 154.621   6 
  -4   4  28 174.747 168.030   3 
   4   4 -28 256.775 213.039   6 
  -4   4  27 117.339 196.868   3 
   4   4 -27-64.2105 170.582   6 
  -4   4  26 1222.98 382.460   3 
   4   4 -26 796.364 321.335   6 
   4   4 -26 981.670 277.105   7 
  -4   4  25 208.372 222.557   3 
   4   4 -25 325.346 245.870   6 
  -4   4  24 362.018 271.714   3 
   4   4 -24 688.208 333.207   6 
  -4   4  23 2.95639 223.743   3 
   4   4 -23 171.574 213.910   6 
  -4   4  22 1086.34 345.980   3 
   4   4 -22 825.787 311.254   6 
  -4   4  21 261.753 226.338   3 
   4   4 -21 534.655 264.093   6 
  -4   4  20 1801.09 421.152   3 
   4  -4 -20 1431.66 719.774   2 
   4   4 -20 1419.02 385.075   6 
  -4   4  19-15.8075 163.112   3 
   4  -4 -19-295.584 261.095   2 
   4   4 -19 182.818 217.711   6 
  -4   4  18 1859.44 405.399   3 
   4  -4 -18 1434.46 555.245   2 
   4   4 -18 1541.74 372.367   6 
   4  -4 -17 1372.96 657.196   2 
   4   4 -17 680.626 263.081   6 
   4  -4 -16 4025.26 987.639   2 
   4  -4 -15 34.8847 226.150   2 
   4  -4 -14 575.638 399.067   2 
   4  -4 -13 1280.11 527.610   2 
   4  -4 -12 13622.7 1645.86   2 
   4   4 -12 13076.9 1548.29   2 
   4   4 -11 3468.72 832.148   2 
   4  -4 -11 3391.32 827.611   2 
   4   4 -10 5353.63 992.934   2 
   4  -4 -10 6021.57 1068.57   2 
   4   4  -9 4514.51 978.267   2 
   4  -4  -9 5342.96 1029.46   2 
   4   4  -8 39122.7 2492.07   2 
   4  -4  -8 40298.5 2565.09   2 
   4  -4  -7 663.341 369.282   2 
   4   4  -7-39.9474 257.988   2 
   4  -4  -6 2378.18 649.547   2 
   4  -4  -5 14472.5 1440.80   2 
   4  -4  -4 81440.4 3314.38   2 
   4  -4  -3 822.482 380.607   2 
   4   4  -2 1366.11 574.351   1 
   4  -4  -2 989.184 386.240   2 
   4   4  -1 2596.69 668.550   1 
   4  -4  -1 3680.38 713.940   2 
   4   4   0 154486. 4791.20   1 
   4  -4   0 147593. 4038.58   2 
   4   4   1 212.557 275.319   1 
   4  -4   1 107.802 165.311   2 
   4   4   2 4455.67 861.248   1 
   4  -4   2 4354.57 670.815   2 
   4   4   3 24835.7 2011.32   1 
   4  -4   3 26355.4 1541.41   2 
   4   4   4 48219.4 2797.59   1 
   4  -4   4 49896.5 2048.34   2 
   4  -4   4 44361.6 1667.06   1 
   4  -4   5 533.942 230.886   1 
   4   4   5 558.143 355.315   1 
   4  -4   5 634.483 219.210   2 
   4  -4   6 566.463 242.330   1 
   4   4   6 517.664 260.258   1 
   4  -4   7 292.013 164.382   1 
   4   4   7 438.996 309.990   1 
   4   4   8 43232.9 2715.26   1 
   4  -4   8 40559.2 2222.39   1 
   4  -4   9 2751.33 643.015   1 
   4   4   9 3348.22 780.581   1 
   4   4  10 8006.18 1269.28   1 
   4  -4  10 7087.07 1049.70   1 
   4   4  11-89.4954 256.242   1 
   4  -4  11-10.9647 173.710   1 
   4   4  12 5682.10 1158.81   1 
   4  -4  12 6149.63 1066.49   1 
   4   4  13 1104.04 515.470   1 
   4  -4  13 1202.59 544.520   1 
   4   4  14 1024.84 488.282   1 
   4  -4  14 1305.26 587.813   1 
   4   4  15-88.7171 293.423   1 
   4  -4  15-361.617 387.223   1 
   4   4  16 6382.91 1267.97   1 
   4  -4  16 6417.34 1288.81   1 
   4   4  16 7620.56 766.294   3 
   4   4  17 951.016 539.783   1 
   4  -4  17 386.187 361.687   1 
   4   4  17 1596.51 378.529   3 
   4   4  18 6433.98 1354.67   1 
   4  -4  18 6311.03 1412.99   1 
   4   4  18 6197.76 721.039   3 
   4   4  19 1138.07 579.423   1 
   4   4  19 544.855 270.433   3 
   4   4  20 29.7820 435.188   1 
   4   4  20 69.8700 146.582   3 
   4   4  21-62.7673 185.237   3 
   4   4  22 610.948 251.818   3 
   4   4  23-13.9012 169.612   3 
   4  -4  23 167.844 265.708   4 
   4   4  24 609.959 285.290   3 
   4  -4  24 57.2411 234.987   4 
   4   4  25-19.8893 177.414   3 
   4  -4  25 561.998 304.465   4 
   4   4  26 201.500 207.567   3 
   4  -4  26 228.988 232.766   4 
   4   4  27-253.705 192.648   3 
   4  -4  27-118.038 223.196   4 
   4   4  28 88.4335 152.506   3 
   4  -4  28-367.720 256.639   4 
   4   4  29 77.8806 164.173   3 
   4  -4  29 283.272 225.066   4 
   4  -4  30 51.1149 153.023   4 
   4  -4  31-13.4027 124.034   4 
   4  -5 -34 31.4815 94.6166   6 
   4  -5 -33-41.4155 133.997   6 
  -4   5  33 62.0714 98.3337   3 
  -4   5  32-138.496 156.816   3 
   4  -5 -32-86.9311 157.231   6 
  -4   5  31-131.981 137.475   3 
   4  -5 -31 45.5007 146.554   6 
  -4   5  30 240.326 191.127   3 
   4  -5 -30-71.5989 177.717   6 
  -4   5  29 38.4828 150.836   3 
  -4   5  28 36.8346 185.547   3 
  -4   5  27-72.9456 157.344   3 
  -4   5  26 649.786 329.639   3 
   4   5 -26 1011.69 363.166   6 
  -4   5  25-26.5430 212.919   3 
   4   5 -25 54.6802 174.877   6 
  -4   5  24 221.560 256.681   3 
   4   5 -24 713.185 344.272   6 
  -4   5  23 214.053 220.973   3 
   4   5 -23 763.146 253.125   7 
   4   5 -23 122.706 207.829   6 
  -4   5  22 361.239 253.009   3 
   4   5 -22 404.010 292.240   6 
   4   5 -22 495.745 257.894   7 
  -4   5  21 280.503 287.598   3 
   4   5 -21 31.3328 151.837   7 
   4   5 -21 508.570 299.990   6 
   4   5 -20 1025.53 277.205   7 
   4   5 -20 1192.89 356.873   6 
  -4   5  20 846.738 297.864   3 
   4  -5 -20 973.830 654.256   2 
   4   5 -19 124.296 155.276   6 
   4  -5 -19 255.761 285.261   2 
  -4   5  19 117.071 157.008   3 
   4   5 -18 951.586 324.438   6 
   4  -5 -18 780.639 268.335   5 
   4  -5 -18 601.307 559.288   2 
  -4   5  18 1220.51 383.821   3 
   4  -5 -17 994.486 285.211   5 
   4  -5 -17 1257.82 571.340   2 
   4   5 -17 937.535 305.203   6 
  -4   5  17 1315.23 344.361   3 
   4  -5 -16 4622.16 1111.76   2 
   4   5 -16 4649.36 595.870   6 
   4  -5 -15 331.463 271.117   2 
   4  -5 -14-38.4575 261.439   2 
   4  -5 -13 1888.87 688.228   2 
   4  -5 -12 9831.93 1509.28   2 
   4  -5 -11 3360.27 882.140   2 
   4  -5 -10 20538.3 2106.99   2 
   4  -5  -9 1623.81 654.248   2 
   4  -5  -8 38475.9 2755.71   2 
   4  -5  -7-139.446 277.593   2 
   4  -5  -6 1659.52 579.877   2 
   4  -5  -5 100.015 211.591   2 
   4  -5  -4 39991.3 2552.58   2 
   4  -5  -3 126.242 279.881   2 
   4   5  -2 393.368 365.801   1 
   4  -5  -2 974.503 447.303   2 
   4   5  -1 3332.35 761.464   1 
   4  -5  -1 3059.28 724.503   2 
   4  -5   0 114437. 3896.63   2 
   4   5   0 120928. 4426.21   1 
   4  -5   1 6113.46 917.052   2 
   4   5   1 5376.93 1021.13   1 
   4  -5   2 9716.89 1105.38   2 
   4   5   2 9112.67 1254.11   1 
   4  -5   3 14380.2 1303.72   2 
   4   5   3 12692.7 1586.69   1 
   4  -5   4 22295.2 1549.48   2 
   4   5   4 21975.7 2051.95   1 
   4  -5   5 2283.83 509.329   2 
   4   5   5 2311.57 709.411   1 
   4   5   6 276.187 291.681   1 
   4   5   7-234.456 375.880   1 
   4   5   8 27318.2 2270.05   1 
   4  -5   9 2775.76 677.728   1 
   4   5   9 2895.11 793.966   1 
   4  -5  10 5455.71 1003.02   1 
   4   5  10 5926.38 1145.97   1 
   4  -5  11-178.167 274.320   1 
   4   5  11-470.586 523.857   1 
   4  -5  12 6189.83 1146.42   1 
   4   5  12 5502.02 1228.13   1 
   4  -5  13 25.6642 222.707   1 
   4   5  13 681.343 473.438   1 
   4  -5  14 1816.48 736.924   1 
   4   5  14 2144.59 794.146   1 
   4   5  15 411.561 236.323   7 
  -4  -5 -15-67.6070 196.491   5 
   4   5  15-128.526 318.080   1 
  -4  -5 -16 5732.22 587.828   5 
   4   5  16 5684.86 1301.92   1 
   4   5  16 4996.60 594.918   7 
   4   5  16 4415.31 621.797   3 
  -4  -5 -17 432.925 159.323   5 
   4   5  17-109.927 349.206   1 
   4   5  17 691.399 252.172   7 
   4   5  17 391.812 260.877   3 
   4   5  18 4029.93 617.202   3 
   4   5  18 5773.83 1319.91   1 
  -4  -5 -18 3871.69 539.920   5 
   4   5  19-350.643 538.950   1 
   4   5  19 116.514 191.396   3 
   4   5  20 886.667 323.879   3 
   4   5  21 549.336 275.752   3 
   4   5  22 324.712 187.818   3 
   4  -5  22 986.306 367.952   4 
   4   5  23-160.250 205.730   3 
   4  -5  23 47.2633 222.785   4 
   4   5  24-85.0333 151.371   3 
   4  -5  24-109.645 244.119   4 
   4   5  25-140.421 159.693   3 
   4  -5  25 281.825 229.396   4 
   4   5  26 238.098 216.396   3 
   4  -5  26-37.6798 240.787   4 
   4   5  27-397.100 216.363   3 
   4  -5  27-143.727 207.277   4 
   4   5  28-158.742 176.447   3 
   4  -5  28-151.205 190.961   4 
   4   5  29 217.592 162.438   3 
   4  -5  29-152.362 204.335   4 
   4  -5  30 30.0810 136.950   4 
   4  -5  31 35.6290 111.789   4 
   4  -6 -33-14.6152 120.595   6 
  -4   6  32 205.031 148.519   3 
   4  -6 -32-72.4922 123.572   6 
  -4   6  31 29.7830 115.137   3 
   4  -6 -31-175.676 193.847   6 
  -4   6  30 133.149 190.369   3 
  -4   6  29-95.4079 157.094   3 
  -4   6  28 24.9625 186.285   3 
  -4   6  27 282.274 194.492   3 
  -4   6  26 44.3923 213.253   3 
  -4   6  25 362.152 254.954   3 
  -4   6  24 782.667 325.838   3 
  -4   6  23 209.979 198.506   3 
  -4   6  22 290.581 239.049   3 
  -4   6  21 124.939 179.402   3 
   4   6 -21-497.834 221.696   7 
   4   6 -20 186.011 207.060   7 
  -4   6  20 440.082 297.371   3 
   4   6 -19 540.798 269.901   7 
   4   6 -19 495.437 255.608   6 
   4  -6 -19 662.691 287.428   5 
   4  -6 -19 428.307 521.662   2 
  -4   6  19 555.784 283.564   3 
   4  -6 -18 736.975 334.091   5 
  -4   6  18 1296.11 411.297   3 
   4  -6 -18 766.716 433.427   2 
   4   6 -18 1419.11 400.359   6 
   4   6 -18 1376.54 306.354   7 
   4  -6 -17 807.614 286.512   5 
  -4   6  17 551.611 309.392   3 
   4  -6 -17 454.176 409.429   2 
   4   6 -17 462.263 268.601   6 
   4   6 -17 375.803 204.141   7 
   4   6 -16 3615.16 468.879   7 
   4  -6 -16 4665.65 1262.97   2 
  -4   6  16 3183.01 585.988   3 
   4  -6 -16 3663.32 519.759   5 
   4  -6 -15 122.520 145.349   5 
   4  -6 -15-560.982 519.921   2 
  -4   6  15-178.334 228.071   3 
   4  -6 -14-39.6333 290.269   2 
   4  -6 -13 389.682 372.694   2 
   4  -6 -12 3338.06 1037.54   2 
   4  -6 -11 1778.91 758.090   2 
   4  -6 -10 5317.26 1170.03   2 
   4  -6  -9 2023.37 791.322   2 
   4  -6  -8 10820.8 1594.10   2 
   4  -6  -7 463.004 439.153   2 
   4  -6  -6-271.111 361.369   2 
   4  -6  -5 17.2074 272.728   2 
   4  -6  -4 13274.7 1642.75   2 
   4  -6  -3-14.3281 234.840   2 
   4  -6  -2 1379.10 601.181   2 
   4  -6  -1 936.233 483.010   2 
   4   6  -1 293.892 326.793   1 
   4  -6   0 40042.8 2583.29   2 
   4   6   0 41251.1 2850.52   1 
   4  -6   1 14258.0 1553.95   2 
   4   6   1 14962.7 1718.64   1 
   4  -6   2 644.118 362.728   2 
   4   6   2 886.592 484.662   1 
   4  -6   3-158.715 239.890   2 
   4   6   3 264.427 300.246   1 
   4  -6   4 10795.9 1285.96   2 
   4   6   4 9955.78 1528.48   1 
   4  -6   5 3759.53 726.155   2 
   4   6   5 4233.02 1025.77   1 
   4   6   6 1143.64 560.360   1 
   4   6   7-327.090 387.949   1 
   4   6   8 9219.13 1502.50   1 
   4   6   9 2785.75 940.525   1 
   4   6  10 5017.52 1164.82   1 
   4   6  11-151.308 355.423   1 
   4   6  12 9313.20 1626.16   1 
   4   6  13 918.065 331.958   7 
   4   6  13 1271.11 635.950   1 
   4   6  14 1738.58 396.051   7 
   4   6  14 461.344 397.965   1 
   4   6  15 33.5453 182.510   7 
  -4  -6 -15 190.322 217.175   5 
  -4  -6 -16 5296.46 631.316   5 
   4   6  16 4258.33 1116.22   1 
   4   6  16 4947.35 649.728   7 
   4   6  16 4318.13 668.692   3 
  -4  -6 -17 88.7829 200.633   5 
   4   6  17 100.933 424.433   1 
   4   6  17 785.623 300.918   7 
   4   6  17 398.449 256.258   3 
   4   6  18 1676.38 442.565   3 
   4   6  18 1675.37 773.434   1 
  -4  -6 -18 1651.75 404.381   5 
   4   6  19-92.0952 225.427   3 
  -4  -6 -19-168.104 217.772   5 
   4   6  20 1115.36 365.202   3 
  -4  -6 -20 889.077 295.315   5 
   4   6  21-237.461 198.620   3 
   4  -6  21 319.079 238.729   4 
  -4  -6 -21 149.007 185.108   5 
  -4  -6 -22 390.663 225.065   5 
   4   6  22 557.472 298.538   3 
   4  -6  22 871.551 302.383   4 
   4   6  23-114.062 191.383   3 
   4  -6  23 243.482 220.616   4 
   4   6  24 314.589 258.777   3 
   4  -6  24-317.755 248.917   4 
   4   6  25-177.825 215.836   3 
   4  -6  25 334.421 210.355   4 
   4   6  26 193.486 215.940   3 
   4  -6  26 148.365 212.771   4 
   4   6  27-38.4201 151.949   3 
   4  -6  27-497.502 219.098   4 
   4   6  28 109.501 163.038   3 
   4  -6  28 83.5967 167.528   4 
   4   6  29-174.750 119.269   3 
   4  -6  29-17.0892 134.412   4 
   4  -6  30-189.649 151.036   4 
   4  -7 -33 48.1736 87.6974   6 
  -4   7  32 149.899 108.358   3 
   4  -7 -32-13.4423 108.683   6 
  -4   7  31 81.1317 111.431   3 
   4  -7 -31 177.920 161.631   6 
  -4   7  30-40.2381 135.241   3 
  -4   7  29-241.081 209.346   3 
  -4   7  28 186.665 178.927   3 
  -4   7  27 136.638 203.725   3 
  -4   7  26-288.514 281.856   3 
  -4   7  25 309.522 278.559   3 
  -4   7  24 166.914 219.690   3 
  -4   7  23 322.932 288.478   3 
  -4   7  22 34.1206 182.994   3 
  -4   7  21-48.5115 206.816   3 
   4  -7 -20 681.515 606.351   2 
  -4   7  20-34.6031 187.494   3 
   4  -7 -19 542.597 260.414   5 
  -4   7  19-46.8296 198.176   3 
   4  -7 -19-35.6038 369.319   2 
   4   7 -19 531.886 234.724   7 
   4  -7 -18 1527.06 386.099   5 
  -4   7  18 1796.74 526.564   3 
   4  -7 -18 918.339 559.607   2 
   4   7 -18 1636.63 382.780   7 
   4  -7 -17 465.782 272.416   5 
  -4   7  17 252.383 262.740   3 
   4  -7 -17 862.056 696.737   2 
   4   7 -17 174.320 184.868   7 
   4  -7 -16 2145.19 432.290   5 
  -4   7  16 1964.09 491.565   3 
   4  -7 -16 1948.69 967.355   2 
   4   7 -16 2015.75 426.447   7 
   4  -7 -15 199.287 204.250   5 
  -4   7  15 1.39226 204.477   3 
   4  -7 -15-106.579 429.399   2 
   4   7 -15-563.594 290.427   7 
   4  -7 -14 339.169 192.172   5 
  -4   7  14 274.536 198.344   3 
   4   7 -14 58.7838 150.127   7 
   4  -7 -14 333.557 459.491   2 
   4  -7 -13-16.8075 314.669   2 
  -4   7  13 755.499 311.925   3 
   4  -7 -12 2167.71 903.075   2 
   4  -7 -11-146.650 422.794   2 
   4  -7 -10 723.499 573.929   2 
   4  -7  -9 2302.32 880.383   2 
   4  -7  -8 6087.59 1372.76   2 
   4  -7  -7 952.208 583.547   2 
   4  -7  -6-63.6215 369.332   2 
   4  -7  -5 1534.33 703.393   2 
   4  -7  -4 3065.77 934.746   2 
   4  -7  -3 2527.23 858.912   2 
   4  -7  -2 695.051 522.283   2 
   4  -7  -1 1735.51 717.057   2 
   4   7  -1 457.834 328.069   1 
   4   7   0 19805.7 2112.21   1 
   4  -7   0 15121.8 1886.19   2 
   4   7   1 9180.84 1496.77   1 
   4  -7   1 8907.13 1472.80   2 
   4  -7   2 2237.06 802.223   2 
   4   7   2 2571.41 829.224   1 
   4  -7   3 667.174 383.641   2 
   4   7   3-143.185 336.083   1 
   4  -7   4 5609.85 1101.07   2 
   4   7   4 8206.17 1433.48   1 
   4   7   5 1335.32 565.548   1 
   4   7   6 1033.26 597.997   1 
   4   7   7-439.272 498.643   1 
   4   7   8 7363.32 1521.56   1 
   4   7   9 2357.70 878.313   1 
   4   7  10 2217.64 848.858   1 
   4   7  10 3979.51 535.489   7 
   4   7  11-420.477 572.145   1 
   4  -7  11 387.834 235.670   4 
   4   7  11-214.178 234.308   7 
   4   7  12 6372.74 707.253   7 
   4   7  12 4715.11 1239.00   1 
   4   7  13 1407.51 372.324   7 
   4   7  13 1453.26 730.944   1 
   4   7  14 1201.59 391.426   7 
   4   7  14 1890.34 836.705   1 
   4   7  15 27.8860 213.010   7 
   4   7  15-152.051 404.086   1 
  -4  -7 -16 3511.22 575.306   5 
   4   7  16 2523.81 970.847   1 
   4   7  16 3975.74 584.534   7 
   4   7  16 3010.50 601.130   3 
  -4  -7 -17 11.8298 184.346   5 
   4   7  17-49.2131 548.228   1 
   4   7  17 292.005 261.999   7 
   4   7  17 461.404 280.536   3 
   4   7  18 416.450 230.026   7 
   4   7  18 311.148 308.192   3 
   4  -7  18 23.8388 247.018   4 
  -4  -7 -18 350.465 246.325   5 
   4   7  19 27.4527 198.732   3 
   4  -7  19-351.756 297.426   4 
  -4  -7 -19 383.751 251.240   5 
  -4  -7 -20 671.735 260.583   5 
   4   7  20 490.447 251.494   3 
   4  -7  20 1049.04 347.144   4 
  -4  -7 -21-132.103 212.469   5 
   4   7  21 122.054 181.523   3 
   4  -7  21 409.875 285.898   4 
  -4  -7 -22-144.482 205.406   5 
   4   7  22-178.413 229.403   3 
   4  -7  22-101.981 222.907   4 
  -4  -7 -23-208.525 204.274   5 
   4   7  23-346.825 244.973   3 
   4  -7  23 90.8804 193.382   4 
  -4  -7 -24 16.3871 146.100   5 
   4   7  24-293.156 257.567   3 
   4  -7  24-193.538 213.193   4 
   4   7  25 44.2327 173.492   3 
   4  -7  25 313.173 219.947   4 
   4   7  26-274.780 179.451   3 
   4  -7  26 240.343 202.901   4 
   4   7  27-200.232 163.726   3 
   4  -7  27-315.315 197.231   4 
   4   7  28-166.728 108.007   3 
   4  -7  28-58.5332 137.735   4 
   4  -7  29-7.74192 115.166   4 
   4  -7  30 29.4678 96.8811   4 
   4  -8 -32 84.9055 103.008   6 
  -4   8  31 34.3820 114.689   3 
   4  -8 -31-5.43611 101.329   6 
  -4   8  30 92.2179 125.894   3 
  -4   8  29-30.7731 139.842   3 
  -4   8  28-37.3579 193.523   3 
  -4   8  27-10.9280 158.886   3 
  -4   8  26-129.917 222.613   3 
  -4   8  25-127.809 222.755   3 
  -4   8  24-41.8737 194.875   3 
  -4   8  23 126.631 227.817   3 
  -4   8  22-119.059 199.786   3 
  -4   8  21-271.302 307.724   3 
  -4   8  20-174.141 238.443   3 
   4  -8 -20 337.929 267.522   5 
   4  -8 -19 218.224 216.334   5 
  -4   8  19 197.310 242.152   3 
   4  -8 -18 173.484 244.041   5 
   4  -8 -18 636.612 641.372   2 
  -4   8  18 622.043 348.947   3 
   4  -8 -17 143.846 212.730   5 
  -4   8  17 272.423 308.322   3 
   4  -8 -17-148.325 473.776   2 
   4  -8 -16 1175.68 358.915   5 
  -4   8  16 759.298 408.763   3 
   4   8 -16 1372.06 358.352   7 
   4  -8 -16 1591.16 921.242   2 
   4  -8 -15-130.054 187.347   5 
  -4   8  15-318.537 293.681   3 
   4   8 -15 359.148 159.696   7 
   4  -8 -15 494.447 500.859   2 
   4  -8 -14 565.947 246.205   5 
  -4   8  14 220.158 246.257   3 
   4   8 -14-38.3048 193.865   7 
   4  -8 -14-298.154 713.381   2 
   4  -8 -13 253.340 192.925   5 
  -4   8  13 665.655 359.180   3 
   4  -8 -13 812.046 694.189   2 
   4   8 -13 31.8296 165.949   7 
  -4   8  12 1789.39 499.295   3 
   4  -8 -12 1552.50 759.692   2 
   4   8 -12 2047.57 429.133   7 
   4  -8 -11 68.9241 342.935   2 
  -4   8  11-186.265 219.347   3 
   4  -8 -10 1220.73 713.489   2 
  -4   8  10 783.608 372.745   3 
   4  -8  -9 1121.21 741.730   2 
   4  -8  -8 4612.97 1371.85   2 
   4  -8  -7 34.9004 413.885   2 
   4  -8  -6 14.2227 332.260   2 
   4  -8  -5 1378.13 695.259   2 
   4  -8  -4 1406.05 754.367   2 
   4  -8  -3 2723.55 992.889   2 
   4  -8  -2-27.9170 301.493   2 
   4  -8  -1 539.954 472.919   2 
   4   8   0 11626.0 1776.46   1 
   4  -8   0 8358.19 1624.11   2 
   4   8   1 1513.26 717.341   1 
   4  -8   1 921.059 706.274   2 
   4   8   2 1154.55 616.676   1 
   4  -8   2 1190.96 637.985   2 
   4   8   3 187.216 293.810   1 
   4  -8   3 591.846 454.204   2 
   4   8   4 5006.25 1208.30   1 
   4  -8   4 3902.80 1030.15   2 
   4   8   5 921.323 554.260   1 
   4   8   6-239.054 438.554   1 
   4   8   7-6.67231 208.139   7 
   4   8   7-456.780 501.971   1 
   4   8   8 12471.2 880.363   7 
   4   8   8 7618.59 1533.90   1 
   4   8   9 1157.81 319.850   7 
   4   8   9 794.381 643.731   1 
   4   8  10 563.294 493.561   1 
   4   8  10 1509.82 380.744   7 
   4  -8  10 1901.19 371.297   4 
   4   8  11 523.166 451.566   1 
   4   8  11 76.4338 194.924   7 
   4  -8  11 345.748 253.242   4 
   4   8  12 536.010 503.330   1 
   4   8  12 1240.83 353.601   7 
   4  -8  12 1228.04 362.217   4 
   4   8  13 1.71440 340.797   1 
   4   8  13 290.102 191.245   7 
   4  -8  13 120.035 175.292   4 
   4   8  14-41.7411 500.610   1 
   4  -8  14 49.3911 226.925   4 
   4   8  14 502.512 276.852   7 
  -4  -8 -15 28.5251 219.471   5 
   4   8  15-173.995 322.353   1 
   4  -8  15 176.071 252.804   4 
   4   8  15 296.550 245.237   7 
  -4  -8 -16 726.620 355.481   5 
   4   8  16 2449.45 1069.99   1 
   4  -8  16 1673.94 404.481   4 
   4   8  16 1518.69 387.126   7 
   4   8  17 559.705 283.996   7 
   4  -8  17 423.452 251.232   4 
   4   8  17 237.582 180.748   3 
  -4  -8 -17 175.095 228.902   5 
   4   8  18 285.376 220.283   7 
  -4  -8 -18 375.581 275.143   5 
   4   8  18 959.907 379.964   3 
   4  -8  18 734.517 296.031   4 
  -4  -8 -19 141.870 215.889   5 
   4   8  19 378.700 251.742   3 
   4  -8  19 755.372 286.935   4 
  -4  -8 -20 189.411 198.953   5 
   4   8  20 152.883 181.005   3 
   4  -8  20 270.736 197.194   4 
  -4  -8 -21 453.282 229.391   5 
   4   8  21 233.445 210.527   3 
   4  -8  21-256.684 208.280   4 
  -4  -8 -22 66.8735 158.828   5 
   4   8  22-137.946 172.131   3 
   4  -8  22 76.9298 190.495   4 
  -4  -8 -23 266.979 226.508   5 
   4   8  23 103.376 175.987   3 
   4  -8  23 202.801 198.293   4 
  -4  -8 -24 197.434 183.567   5 
   4   8  24 278.307 214.726   3 
   4  -8  24 36.1151 170.739   4 
   4   8  25 86.3418 137.879   3 
   4  -8  25 76.3359 162.867   4 
   4   8  26 65.9294 89.2350   3 
   4  -8  26 334.153 186.444   4 
   4  -8  27 260.339 153.524   4 
   4  -8  28 38.3336 117.459   4 
   4  -8  29 63.3227 101.746   4 
   4  -9 -31-147.771 111.913   6 
  -4   9  30 1.87218 88.6548   3 
   4  -9 -30 236.439 156.427   6 
  -4   9  29 18.2024 117.230   3 
  -4   9  28-93.0363 176.681   3 
  -4   9  27 217.135 193.160   3 
  -4   9  26-150.122 187.847   3 
  -4   9  25-19.4362 196.560   3 
  -4   9  24 16.4641 182.570   3 
  -4   9  23 233.128 257.436   3 
  -4   9  22 152.011 229.506   3 
  -4   9  21 356.386 267.985   3 
  -4   9  20-45.5732 255.150   3 
   4  -9 -20-130.251 205.175   5 
  -4   9  19 124.762 185.236   3 
   4  -9 -19-2.01473 168.420   5 
  -4   9  18 155.790 256.985   3 
   4  -9 -18-86.8994 219.573   5 
   4  -9 -17 127.121 159.743   5 
  -4   9  17-15.8687 228.003   3 
   4  -9 -16 919.194 329.868   5 
   4  -9 -16 1022.04 574.440   2 
  -4   9  16 480.491 330.342   3 
   4  -9 -15-75.4056 175.080   5 
  -4   9  15-35.0262 249.287   3 
   4  -9 -15-68.2990 372.863   2 
   4   9 -15-80.6260 184.881   7 
   4  -9 -14 155.091 182.457   5 
  -4   9  14 195.200 292.906   3 
   4  -9 -14 133.591 415.827   2 
   4   9 -14 301.538 222.628   7 
   4  -9 -13 339.840 199.862   5 
   4   9 -13 391.561 233.500   7 
   4  -9 -13-1.90422 449.277   2 
  -4   9  13 398.044 316.230   3 
   4   9 -12 1757.75 402.432   7 
   4  -9 -12 1079.51 960.095   2 
  -4   9  12 929.939 417.963   3 
   4   9 -11 31.8417 235.168   7 
   4  -9 -11 82.0835 487.517   2 
  -4   9  11-356.278 297.605   3 
   4   9 -10 27.1157 198.568   7 
   4  -9 -10 252.633 426.899   2 
  -4   9  10-155.203 231.387   3 
   4   9  -9 1082.40 335.081   7 
  -4   9   9 729.163 361.431   3 
   4  -9  -9 1140.34 750.049   2 
  -4   9   8 1966.16 525.944   3 
   4  -9  -8 2808.11 1138.84   2 
   4   9  -8 4116.64 560.617   7 
   4  -9  -7-252.450 538.295   2 
   4   9  -7-179.516 282.648   7 
   4  -9  -6-234.813 307.407   2 
   4  -9  -5-463.224 522.755   2 
   4  -9  -4 1962.75 850.718   2 
   4  -9  -3 499.103 411.511   2 
   4  -9  -2 455.537 386.627   2 
   4  -9  -1-430.518 596.801   2 
   4  -9   0 2800.71 986.390   2 
   4   9   1 566.849 516.618   1 
   4  -9   1 407.397 387.736   2 
   4   9   2-217.158 349.941   1 
   4  -9   2 552.790 435.603   2 
   4   9   2 148.646 200.108   7 
   4   9   3 157.764 390.076   1 
   4  -9   3-255.495 304.708   2 
   4   9   3 187.730 183.848   7 
   4   9   4 1500.68 353.054   7 
   4   9   4 550.297 461.410   1 
   4   9   5 864.318 288.373   7 
   4   9   5 146.025 349.826   1 
   4   9   6 341.904 264.559   7 
   4   9   6 182.863 372.818   1 
   4   9   7 225.687 186.635   7 
   4   9   7-241.176 456.203   1 
   4   9   8 3044.68 501.055   7 
   4   9   8 2061.87 893.901   1 
   4   9   9 98.3978 164.843   7 
   4   9   9-166.071 382.046   1 
   4   9  10 1055.18 311.542   7 
   4   9  10 1298.87 622.476   1 
   4   9  11 198.140 402.731   1 
   4   9  11-138.686 179.657   7 
   4  -9  11 93.8963 195.284   4 
   4   9  12-170.616 351.277   1 
   4   9  12 342.297 221.596   7 
   4  -9  12 221.731 175.021   4 
   4   9  13 167.012 651.140   1 
   4   9  13 156.312 195.836   7 
   4  -9  13-336.998 255.204   4 
   4  -9  14 234.981 219.827   4 
   4   9  14-294.998 235.507   7 
   4  -9  15 480.174 261.560   4 
   4   9  15 300.822 217.634   7 
  -4  -9 -15 21.9877 193.635   5 
   4  -9  16 640.401 269.140   4 
   4   9  16 581.258 273.702   7 
  -4  -9 -16 107.244 202.150   5 
   4  -9  17 82.0374 210.334   4 
   4   9  17 160.093 190.208   7 
  -4  -9 -17 118.617 168.263   5 
  -4  -9 -18 58.5449 194.950   5 
   4  -9  18 425.543 255.109   4 
  -4  -9 -19-112.747 194.988   5 
   4   9  19 528.566 297.074   3 
   4  -9  19 207.962 242.585   4 
  -4  -9 -20 133.108 188.538   5 
   4   9  20 86.3532 174.655   3 
   4  -9  20 90.2573 200.058   4 
  -4  -9 -21-191.160 185.482   5 
   4   9  21-219.650 227.888   3 
   4  -9  21 264.242 204.506   4 
  -4  -9 -22-73.2825 145.560   5 
   4   9  22-21.8824 149.872   3 
   4  -9  22 138.697 164.124   4 
  -4  -9 -23 99.0847 153.213   5 
   4   9  23 111.980 174.894   3 
   4  -9  23-226.567 206.837   4 
  -4  -9 -24 314.978 178.127   5 
   4  -9  24 208.466 178.607   4 
   4   9  24 71.2281 101.279   3 
   4  -9  25 366.716 211.990   4 
   4  -9  26-51.1228 154.553   4 
   4  -9  27 50.0498 110.942   4 
   4  -9  28-32.8495 102.137   4 
  -4  10  29-26.5614 85.8526   3 
  -4  10  28-69.7932 127.548   3 
  -4  10  27-223.657 189.286   3 
  -4  10  26 64.2759 156.144   3 
  -4  10  25-66.4533 144.773   3 
  -4  10  24 317.350 220.634   3 
  -4  10  23 7.00078 148.977   3 
  -4  10  22 18.6958 165.590   3 
  -4  10  21 162.280 211.900   3 
  -4  10  20-13.3603 218.538   3 
  -4  10  19 128.747 211.699   3 
   4 -10 -19 111.421 170.164   5 
  -4  10  18-32.1564 214.423   3 
   4 -10 -18-60.6048 169.990   5 
  -4  10  17 222.106 255.417   3 
   4 -10 -17 363.884 231.484   5 
  -4  10  16 315.182 314.820   3 
   4 -10 -16 526.309 276.869   5 
  -4  10  15 96.9746 214.673   3 
   4 -10 -15 78.9594 183.547   5 
   4 -10 -14-80.3273 211.191   5 
   4 -10 -14 433.150 533.362   2 
  -4  10  14 65.0737 232.235   3 
   4 -10 -13 894.839 252.618   5 
   4  10 -13 747.087 330.791   7 
   4 -10 -13 698.940 792.086   2 
  -4  10  13 574.186 351.757   3 
   4  10 -12 915.354 319.025   7 
   4 -10 -12 626.802 562.731   2 
  -4  10  12 919.922 380.342   3 
   4  10 -11-402.137 316.340   7 
   4 -10 -11 229.823 565.939   2 
  -4  10  11-105.847 258.616   3 
   4  10 -10-129.559 222.195   7 
   4 -10 -10 370.835 460.551   2 
  -4  10  10 193.255 202.790   3 
   4  10  -9 1145.37 358.693   7 
   4 -10  -9 957.852 712.539   2 
  -4  10   9 513.005 350.743   3 
   4  10  -8 2611.24 478.959   7 
  -4  10   8 1007.06 396.731   3 
   4 -10  -8 1459.98 892.927   2 
   4 -10  -7 119.098 301.182   2 
   4  10  -7-198.153 224.989   7 
   4 -10  -6 150.487 380.350   2 
   4  10  -6-35.0703 190.649   7 
   4 -10  -5-129.127 338.705   2 
   4  10  -5-187.908 195.815   7 
   4 -10  -4 1103.78 848.079   2 
   4  10  -4 1678.31 377.124   7 
   4 -10  -3-485.079 629.965   2 
   4  10  -3 29.8164 179.172   7 
   4 -10  -2-440.923 457.721   2 
   4 -10  -1 271.651 380.867   2 
   4  10  -1 831.582 312.342   7 
   4 -10   0 2751.00 1051.06   2 
   4  10   0 4331.03 596.622   7 
   4 -10   1 516.950 617.594   2 
   4  10   1 972.198 326.298   7 
   4 -10   2-50.3233 381.299   2 
   4  10   2 207.950 185.482   7 
   4  10   3 232.983 207.365   7 
   4  10   3 84.6163 333.360   1 
   4  10   4 645.727 278.718   7 
   4  10   4 620.677 516.817   1 
   4  10   5 269.282 235.026   7 
   4  10   5 220.134 428.501   1 
   4  10   6-5.17517 171.619   7 
   4  10   6-317.646 434.454   1 
   4  10   7 236.850 213.975   7 
   4  10   7-340.180 536.517   1 
   4  10   8 1471.95 383.747   7 
   4  10   8 1341.42 648.800   1 
   4  10   9 654.202 293.578   7 
   4  10   9-66.0800 438.781   1 
   4  10  10 150.511 201.948   7 
   4  10  10-1424.36 725.445   1 
   4  10  11 442.488 257.825   7 
   4  10  11 875.125 739.781   1 
   4  10  12-124.077 163.300   7 
   4  10  13 148.677 165.302   7 
   4 -10  14-159.230 181.452   4 
   4  10  14-63.6396 189.822   7 
   4 -10  15 204.916 189.771   4 
   4  10  15-229.435 221.679   7 
  -4 -10 -15 143.336 204.784   5 
   4 -10  16-188.480 219.354   4 
   4  10  16 460.908 262.833   7 
  -4 -10 -16 381.247 251.364   5 
   4 -10  17 278.705 172.130   4 
   4  10  17 47.7084 173.027   7 
  -4 -10 -17 132.541 151.110   5 
  -4 -10 -18 212.979 182.364   5 
   4 -10  18 227.034 190.282   4 
  -4 -10 -19-21.2307 180.223   5 
   4 -10  19 131.193 162.994   4 
  -4 -10 -20 98.5260 178.530   5 
   4 -10  20-191.261 193.131   4 
  -4 -10 -21-150.522 176.959   5 
   4 -10  21 178.660 151.288   4 
  -4 -10 -22 78.0377 148.023   5 
   4 -10  22 113.535 150.688   4 
  -4 -10 -23-140.088 167.611   5 
   4 -10  23 474.399 202.132   4 
  -4 -10 -24 182.663 151.983   5 
   4 -10  24 127.743 151.475   4 
   4 -10  25 147.009 131.314   4 
   4 -10  26-13.9074 97.7452   4 
  -4  11  28 94.9864 106.350   3 
  -4  11  27 134.467 119.059   3 
  -4  11  26 140.853 135.720   3 
  -4  11  25-36.7830 122.242   3 
  -4  11  24 133.248 155.515   3 
  -4  11  23-96.0430 181.312   3 
  -4  11  22-81.7430 146.441   3 
  -4  11  21-56.9076 163.149   3 
  -4  11  20-171.907 224.130   3 
  -4  11  19-208.249 229.540   3 
   4 -11 -19 116.658 158.516   5 
  -4  11  18 198.705 222.803   3 
   4 -11 -18-133.660 178.591   5 
  -4  11  17 325.544 249.941   3 
   4 -11 -17 350.231 243.602   5 
  -4  11  16 692.865 343.129   3 
   4 -11 -16 518.235 234.174   5 
  -4  11  15-95.8234 237.506   3 
   4 -11 -15 24.4193 133.505   5 
  -4  11  14-54.6665 220.264   3 
   4 -11 -14-73.3420 138.250   5 
  -4  11  13 61.8494 205.793   3 
  -4  11  12 39.3129 218.708   3 
  -4  11  11-219.541 188.719   3 
   4 -11 -11-476.199 353.193   2 
   4  11 -11 82.0110 232.045   7 
  -4  11  10 113.238 177.705   3 
   4 -11 -10-270.307 532.918   2 
   4  11 -10-545.669 263.727   7 
  -4  11   9 760.906 334.697   3 
   4 -11  -9 473.663 609.783   2 
   4  11  -9 1096.23 365.480   7 
  -4  11   8 552.208 250.444   3 
   4 -11  -8 991.221 850.357   2 
   4  11  -8 987.106 334.079   7 
  -4  11   7-310.228 335.093   3 
   4 -11  -7 249.204 611.746   2 
   4  11  -7-29.1807 202.100   7 
   4 -11  -6 298.408 311.565   2 
   4  11  -6 158.726 199.125   7 
   4 -11  -5 344.257 606.891   2 
   4  11  -5-82.1180 227.971   7 
   4 -11  -4-23.7503 418.350   2 
   4  11  -4 529.705 236.349   7 
   4 -11  -3-314.100 654.988   2 
   4  11  -3 8.01328 224.223   7 
   4 -11  -2 559.704 421.919   2 
   4  11  -2-132.000 216.187   7 
   4 -11  -1 92.3318 369.620   2 
   4  11  -1 595.911 290.181   7 
   4 -11   0 989.734 704.917   2 
   4  11   0 2391.25 475.760   7 
   4 -11   1-346.016 567.080   2 
   4  11   1 1007.80 328.455   7 
   4  11   2-134.383 200.527   7 
   4  11   3 42.9248 177.053   7 
   4  11   4 642.352 300.014   7 
   4  11   5-66.4770 291.847   1 
   4  11   5-340.747 203.411   7 
   4  11   6 427.590 391.563   1 
   4  11   6-41.4397 191.730   7 
   4  11   7-591.009 514.494   1 
   4  11   7-159.099 233.622   7 
   4  11   8 144.204 487.956   1 
   4  11   8 710.915 288.923   7 
   4  11   9 1105.73 340.508   7 
   4  11  10-168.210 193.734   7 
   4  11  11 13.6151 169.849   7 
   4  11  12 164.666 171.175   7 
   4  11  13 549.737 258.395   7 
   4  11  14 573.884 256.983   7 
  -4 -11 -14-332.413 207.425   5 
   4  11  15-14.4241 161.049   7 
  -4 -11 -15-33.4303 151.155   5 
   4  11  16 469.916 253.613   7 
  -4 -11 -16 402.088 260.895   5 
  -4 -11 -17 146.823 185.528   5 
   4 -11  17 309.380 198.467   4 
  -4 -11 -18 40.0928 146.590   5 
   4 -11  18 288.607 207.842   4 
  -4 -11 -19-12.2076 138.275   5 
   4 -11  19-294.775 192.246   4 
  -4 -11 -20 234.067 167.683   5 
   4 -11  20 83.9051 149.581   4 
  -4 -11 -21 59.1039 112.441   5 
   4 -11  21 229.732 157.502   4 
  -4 -11 -22-40.5567 110.636   5 
   4 -11  22 44.0276 127.399   4 
  -4 -11 -23-44.4440 109.498   5 
   4 -11  23-26.3506 117.421   4 
   4 -11  24-155.962 114.937   4 
  -4  12  26-7.84459 85.3003   3 
  -4  12  25 63.6262 120.547   3 
  -4  12  24 107.056 112.624   3 
  -4  12  23 118.327 145.122   3 
  -4  12  22-85.5353 156.322   3 
  -4  12  21-36.1839 179.280   3 
  -4  12  20 306.121 196.999   3 
  -4  12  19 4.51952 153.606   3 
  -4  12  18 125.906 178.528   3 
   4 -12 -17 49.2079 143.776   5 
  -4  12  17 309.799 227.415   3 
   4 -12 -16 365.474 190.308   5 
  -4  12  16 170.415 185.577   3 
   4 -12 -15 233.008 168.030   5 
  -4  12  15-99.6649 183.511   3 
  -4  12  14-30.4968 219.140   3 
  -4  12  13-304.014 245.958   3 
  -4  12  12 360.908 275.757   3 
  -4  12  11 150.773 202.303   3 
   4  12 -10 314.539 200.707   7 
  -4  12  10-56.6725 182.822   3 
   4  12  -9 734.327 314.388   7 
  -4  12   9 336.021 289.848   3 
   4  12  -8 1370.69 365.705   7 
  -4  12   8 395.824 272.427   3 
   4  12  -7 93.4444 179.055   7 
  -4  12   7-128.923 228.487   3 
  -4  12   6-312.665 278.911   3 
   4 -12  -6-273.796 760.418   2 
   4  12  -6 42.3828 182.152   7 
   4 -12  -5 241.006 464.046   2 
   4  12  -5 54.2681 210.969   7 
   4 -12  -4-559.686 697.630   2 
   4  12  -4 308.765 229.823   7 
   4 -12  -3 61.9965 352.098   2 
   4  12  -3-490.140 236.945   7 
   4 -12  -2-489.532 493.191   2 
   4  12  -2-36.9185 175.077   7 
   4 -12  -1 137.090 334.755   2 
   4  12  -1 371.044 251.759   7 
   4 -12   0-227.452 571.431   2 
   4  12   0 1266.62 361.081   7 
   4  12   1 451.965 267.009   7 
   4  12   2 326.417 231.181   7 
   4  12   3-275.278 219.193   7 
   4  12   4 669.557 299.077   7 
   4  12   5-57.5884 171.533   7 
   4  12   6 135.272 175.204   7 
   4  12   7 88.5978 185.095   7 
   4  12   8 670.629 275.939   7 
   4  12   9 495.029 231.816   7 
   4  12  10 107.435 190.011   7 
   4  12  11-307.264 234.212   7 
   4  12  12 359.412 224.428   7 
   4  12  13 1223.31 327.198   7 
   4  12  14-4.84192 177.092   7 
  -4 -12 -14 218.671 215.496   5 
   4  12  15-21.4207 153.826   7 
  -4 -12 -15-18.5136 161.047   5 
  -4 -12 -16 161.274 170.529   5 
  -4 -12 -17 262.119 188.701   5 
  -4 -12 -18 73.2165 124.318   5 
  -4 -12 -19-7.65147 124.928   5 
  -4 -12 -20 91.8708 129.971   5 
  -4 -12 -21 109.263 108.744   5 
  -4 -12 -22-13.6105 86.4912   5 
  -4 -12 -23-252.416 112.929   5 
  -4  13  25 20.9549 75.6890   3 
  -4  13  24-41.4527 100.630   3 
  -4  13  23 49.0441 99.3829   3 
  -4  13  22-295.091 186.898   3 
  -4  13  21-10.6080 131.523   3 
  -4  13  20 0.94672 134.721   3 
  -4  13  19-137.823 155.285   3 
  -4  13  18-171.167 162.613   3 
  -4  13  17 211.495 204.926   3 
  -4  13  16 51.0649 154.912   3 
  -4  13  15-39.9348 145.022   3 
  -4  13  14 158.392 208.648   3 
  -4  13  13-88.0767 194.064   3 
  -4  13  12 17.1075 174.261   3 
  -4  13  11 79.3187 189.332   3 
  -4  13  10-79.5562 191.588   3 
  -4  13   9-21.7403 167.886   3 
   4  13  -8 228.065 165.315   7 
  -4  13   8 65.4603 181.365   3 
   4  13  -7-63.4554 182.371   7 
  -4  13   7 62.3427 199.867   3 
   4  13  -6-238.678 249.838   7 
  -4  13   6-222.177 243.234   3 
   4  13  -5 506.093 225.659   7 
  -4  13   5 218.595 220.381   3 
   4  13  -4 264.827 207.586   7 
   4  13  -3 19.0434 168.983   7 
   4  13  -2-103.868 198.117   7 
   4  13  -1 1046.78 306.998   7 
   4  13   0 349.347 249.352   7 
   4  13   1 22.8976 168.114   7 
   4  13   2-151.561 205.924   7 
   4  13   3-3.66648 175.107   7 
   4  13   4-11.5923 157.514   7 
   4  13   5 375.599 230.892   7 
   4  13   6-173.373 204.958   7 
   4  13   7 41.1384 176.822   7 
   4  13   8 1003.37 317.525   7 
   4  13   9 550.609 245.491   7 
   4  13  10 48.5616 153.016   7 
   4  13  11-69.3512 164.503   7 
   4  13  12 196.672 178.177   7 
   4  13  13 444.650 215.685   7 
  -4 -13 -13 259.465 205.058   5 
   4  13  14-128.448 152.770   7 
  -4 -13 -14 55.8063 140.583   5 
  -4 -13 -15 39.7870 147.242   5 
  -4 -13 -16 269.566 190.874   5 
  -4 -13 -17 271.501 169.128   5 
  -4 -13 -18-95.5348 124.488   5 
  -4 -13 -19 292.358 137.290   5 
  -4 -13 -20-53.0543 96.7411   5 
  -4 -13 -21 38.3028 95.5554   5 
  -4 -13 -22 64.3751 68.3014   5 
  -4  14  23 47.5259 76.9822   3 
  -4  14  22 140.488 126.353   3 
  -4  14  21-70.4566 107.885   3 
  -4  14  20-153.734 112.025   3 
  -4  14  19 62.8687 103.756   3 
  -4  14  18 46.0945 119.801   3 
  -4  14  17-4.45899 140.174   3 
  -4  14  16 67.1888 214.433   3 
  -4  14  15 215.835 192.847   3 
  -4  14  14-176.676 198.132   3 
  -4  14  13-146.868 148.217   3 
  -4  14  12-34.4563 137.192   3 
  -4  14  11 20.9545 172.804   3 
  -4  14  10-68.7754 161.364   3 
  -4  14   9 3.83686 148.907   3 
  -4  14   8 153.771 210.371   3 
   4  14  -7-103.855 142.027   7 
  -4  14   7 18.7668 163.372   3 
   4  14  -6 289.872 204.946   7 
  -4  14   6-12.3200 197.532   3 
   4  14  -5 674.282 251.863   7 
  -4  14   5 278.958 221.908   3 
   4  14  -4 289.809 212.882   7 
  -4  14   4 79.6487 180.106   3 
   4  14  -3 248.784 200.570   7 
  -4  14   3-87.9822 217.347   3 
   4  14  -2-739.262 242.466   7 
   4  14  -1 43.3547 162.585   7 
   4  14   0-5.87745 157.526   7 
   4  14   1-74.2185 190.433   7 
   4  14   2-98.8460 185.387   7 
   4  14   3 67.5219 176.676   7 
   4  14   4 244.944 171.918   7 
   4  14   5 275.247 245.802   7 
   4  14   6-86.7084 170.177   7 
   4  14   7-67.2772 137.145   7 
   4  14   8 534.664 227.519   7 
   4  14   9 277.290 196.000   7 
   4  14  10-213.362 181.112   7 
   4  14  11 167.874 161.987   7 
  -4 -14 -11 21.1279 148.571   5 
   4  14  12 277.607 172.834   7 
  -4 -14 -12 231.112 158.164   5 
   4  14  13 63.5309 127.663   7 
  -4 -14 -13-86.8351 149.792   5 
  -4 -14 -14-94.3618 151.457   5 
  -4 -14 -15-1.00925 123.749   5 
  -4 -14 -16 113.797 129.586   5 
  -4 -14 -17 212.749 135.031   5 
  -4 -14 -18 11.1333 107.655   5 
  -4 -14 -19 35.8849 80.3131   5 
  -4 -14 -20-84.0894 83.0651   5 
  -4  15  20-78.7476 94.8759   3 
  -4  15  19 145.610 126.334   3 
  -4  15  18 59.9215 101.273   3 
  -4  15  17 54.2790 105.717   3 
  -4  15  16 79.9946 133.085   3 
  -4  15  15-109.503 132.255   3 
  -4  15  14 223.916 164.337   3 
  -4  15  13 65.1242 148.816   3 
  -4  15  12 72.4961 135.038   3 
  -4  15  11 121.691 133.992   3 
  -4  15  10 6.48174 140.110   3 
  -4  15   9 323.711 197.783   3 
  -4  15   8 47.2952 178.884   3 
  -4  15   7 55.5005 167.556   3 
  -4  15   6-261.351 213.376   3 
  -4  15   5 53.8477 149.136   3 
   4  15  -4 147.950 177.834   7 
  -4  15   4 135.063 169.411   3 
   4  15  -3 78.9433 147.075   7 
  -4  15   3-135.172 176.214   3 
   4  15  -2 243.559 200.569   7 
  -4  15   2 79.6041 186.240   3 
   4  15  -1-74.4271 162.272   7 
  -4  15   1 169.278 183.029   3 
   4  15   0-150.462 171.051   7 
   4  15   1 326.591 183.277   7 
   4  15   2 201.074 174.282   7 
   4  15   3-23.4030 134.518   7 
   4  15   4 246.695 181.378   7 
   4  15   5-110.573 155.562   7 
   4  15   6-124.342 178.362   7 
   4  15   7 106.045 139.329   7 
   4  15   8 206.978 153.619   7 
   4  15   9-47.6000 127.713   7 
   4  15  10-129.114 121.356   7 
  -4 -15 -10 271.465 181.122   5 
   4  15  11-357.379 177.097   7 
  -4 -15 -11-101.965 152.863   5 
  -4 -15 -12 6.65363 106.746   5 
  -4 -15 -13 20.3477 108.114   5 
  -4 -15 -14-74.8703 105.184   5 
  -4 -15 -15 192.304 116.645   5 
  -4 -15 -16 188.460 120.498   5 
  -4 -15 -17-15.8981 72.9901   5 
  -4 -15 -18-29.6662 69.9799   5 
  -4  16  17 84.8472 86.4885   3 
  -4  16  16-67.2602 101.203   3 
  -4  16  15 91.5064 105.888   3 
  -4  16  14-199.234 148.410   3 
  -4  16  13 10.4964 119.306   3 
  -4  16  12-41.8563 108.898   3 
  -4  16  11-165.680 170.021   3 
  -4  16  10 128.337 154.481   3 
  -4  16   9 327.641 178.654   3 
  -4  16   8 58.2586 138.331   3 
  -4  16   7-146.947 178.030   3 
  -4  16   6-136.313 142.787   3 
  -4  16   5-199.380 180.098   3 
  -4  16   4-20.7115 142.287   3 
  -4  16   3-82.6456 151.529   3 
   4  16  -2 146.433 124.642   7 
  -4  16   2 202.619 182.020   3 
   4  16  -1-68.4915 116.915   7 
  -4  16   1-53.0789 156.823   3 
   4  16   0 48.3706 119.020   7 
  -4  16   0-91.4361 150.194   3 
   4  16   1 137.571 141.252   7 
  -4  16  -1 32.4833 129.721   3 
   4  16   2-62.2515 116.524   7 
  -4  16  -2-57.3838 143.868   3 
   4  16   3 91.2760 130.962   7 
   4  16   4 21.1389 139.063   7 
   4  16   5-115.302 142.384   7 
   4  16   6-35.7190 132.774   7 
   4  16   7 33.5647 109.263   7 
   4  16   8 62.6722 102.167   7 
  -4 -16  -8 100.912 110.505   5 
  -4 -16  -9-5.49316 103.940   5 
  -4 -16 -10 0.50267 107.917   5 
  -4 -16 -11-21.5103 105.225   5 
  -4 -16 -12-36.8359 81.2499   5 
  -4 -16 -13 62.7662 88.7737   5 
  -4 -16 -14 89.6901 77.1112   5 
  -4 -16 -15 74.7125 72.8290   5 
  -4  17  13 40.3502 84.1421   3 
  -4  17  12 67.4317 94.2425   3 
  -4  17  11 73.3452 96.0722   3 
  -4  17  10-47.4498 114.441   3 
  -4  17   9 62.5792 102.420   3 
  -4  17   8 160.984 144.766   3 
  -4  17   7-97.7360 109.823   3 
  -4  17   6-124.294 130.938   3 
  -4  17   5-102.143 142.373   3 
  -4  17   4 49.7537 133.144   3 
  -4  17   3-47.3220 115.442   3 
  -4  17   2 104.275 140.440   3 
  -4  17   1 142.747 155.135   3 
  -4  17   0 44.6049 144.389   3 
  -4  17  -1-208.407 147.669   3 
   4  17   2-216.124 116.284   7 
  -4  17  -2-78.9670 139.397   3 
   4  17   3-322.589 129.404   7 
  -4  17  -3 45.8997 114.683   3 
  -4  17  -4 32.2929 114.015   3 
  -4 -17  -5 24.2830 83.9437   5 
  -4  17  -5-102.144 134.957   3 
  -4 -17  -6-0.86668 82.3188   5 
  -4  17  -6 4.10074 122.312   3 
  -4 -17  -7 19.0394 85.3631   5 
  -4  17  -7 69.2427 102.339   3 
  -4 -17  -8 163.359 112.081   5 
  -4  17  -8 270.536 149.972   3 
  -4 -17  -9-190.393 102.401   5 
  -4  17  -9-49.5138 93.6142   3 
  -4 -17 -10-54.0459 87.3688   5 
  -4  17 -10 56.9859 84.1053   3 
  -4 -17 -11-119.479 87.9452   5 
  -4  18   6-8.99175 76.4403   3 
  -4  18   5-56.5661 83.9178   3 
  -4  18   4-4.49932 78.1948   3 
  -4  18   3 90.5268 107.336   3 
  -4  18   2 14.9819 76.6805   3 
  -4  18   1-108.675 101.675   3 
  -4  18   0-45.1985 105.273   3 
  -4  18  -1 90.8160 82.1167   3 
  -4  18  -2-6.78391 74.1339   3 
  -4  18  -3-3.51739 85.4373   3 
   5   0 -34 25.8301 124.775   6 
   5   0 -33 60.7043 148.439   6 
   5   0 -33 214.866 131.217   7 
   5   0 -32-52.7194 129.463   6 
   5   0 -31-17.2432 151.687   6 
   5   0 -30-29.3971 160.265   6 
   5   0 -29 607.103 280.408   6 
   5   0 -28 144.251 181.452   6 
   5   0 -27 216.235 216.153   6 
   5   0 -26 145.001 200.478   6 
   5   0 -25 907.459 332.294   6 
   5   0 -24 94.7033 219.595   6 
   5   0 -23-100.702 150.647   6 
   5   0 -22-143.068 218.322   6 
   5   0 -21 1310.24 360.658   6 
   5   0 -20 151.316 214.087   6 
  -5   0  20-142.924 448.791   1 
   5   0 -19 45.9927 229.980   2 
  -5   0  19 402.502 271.127   1 
   5   0 -18 324.865 449.251   2 
  -5   0  18 211.852 262.740   1 
  -5   0  17 17085.3 1707.95   1 
   5   0 -17 18287.9 1938.01   2 
   5   0 -16 9.02524 203.203   2 
   5   0 -15 3125.46 804.032   2 
   5   0 -14-173.867 339.411   2 
   5   0 -13 288.207 309.213   2 
   5   0 -12-65.1884 192.582   2 
   5   0 -11 7092.80 1053.20   2 
   5   0 -10 724.680 407.266   2 
   5   0  -9 10708.3 1218.97   2 
   5   0  -8 879.139 449.240   2 
   5   0  -7 11547.7 1221.40   2 
   5   0  -6 175.687 278.965   2 
   5   0  -5 3795.27 682.240   2 
   5   0  -4 169.898 225.987   2 
   5   0  -3 3540.38 606.833   2 
   5   0  -2-2.13866 201.362   2 
   5   0  -1 24204.5 1560.26   2 
   5   0   0 29.6859 195.228   2 
   5   0   0-15.5265 121.562   1 
   5   0   1 8232.06 786.575   1 
   5   0   1 9339.67 937.345   2 
   5   0   2 95.9633 190.815   2 
   5   0   2 280.804 249.027   1 
   5   0   3 4572.80 668.802   1 
   5   0   3 5121.90 664.420   2 
   5   0   4 169.198 172.783   2 
   5   0   4 27.7440 182.778   1 
   5   0   5 43424.6 2113.75   1 
   5   0   5 43369.6 1937.80   2 
   5   0   6 213.256 238.830   1 
   5   0   7 821.746 359.108   1 
   5   0   8 314.487 310.056   1 
   5   0   9 1688.15 496.431   1 
   5   0  10-160.185 282.570   1 
   5   0  11 865.692 404.415   1 
   5   0  12-278.766 262.036   1 
   5   0  13 23304.8 2094.49   1 
   5   0  14-21.6634 256.629   1 
   5   0  15 281.583 301.170   1 
   5   0  15-60.4973 221.585   4 
   5   0  16 18.7054 174.332   3 
   5   0  16-161.438 234.867   4 
   5   0  16-252.102 260.142   1 
   5   0  17 3861.94 529.125   3 
   5   0  17 4037.93 1021.04   1 
   5   0  17 3418.06 509.597   4 
   5   0  18 755.961 340.900   4 
   5   0  18-247.876 359.525   1 
   5   0  18 208.075 246.103   3 
   5   0  19 179.341 201.723   4 
   5   0  19-230.479 497.935   1 
   5   0  19 335.896 183.594   3 
   5   0  20-16.5906 220.774   4 
   5   0  20-287.599 463.631   1 
   5   0  20 210.180 177.069   3 
   5   0  21 3312.56 529.629   3 
   5   0  21 3111.94 487.778   4 
   5   0  22 54.6719 222.092   3 
   5   0  22 132.184 224.913   4 
   5   0  23 218.270 201.246   3 
   5   0  23-167.901 219.838   4 
   5   0  24 119.160 195.028   4 
   5   0  25 1320.42 356.480   4 
   5   0  26 581.513 230.990   4 
   5   0  27 13.9815 172.671   4 
   5   0  28-98.4504 118.128   4 
   5  -1 -34 44.1880 124.435   6 
   5  -1 -33-52.1410 143.170   6 
   5   1 -33-38.2527 119.707   6 
   5   1 -32-205.913 139.588   7 
   5   1 -32 161.864 162.489   6 
   5  -1 -32 92.5775 141.477   6 
   5   1 -31 29.6796 151.368   6 
   5  -1 -31-97.1376 151.830   6 
   5  -1 -30-69.2381 145.691   6 
   5   1 -30 292.802 206.014   6 
   5  -1 -29 6.54814 187.787   6 
   5   1 -29 217.889 200.185   6 
   5  -1 -28 182.219 188.202   6 
   5   1 -28 137.049 195.912   6 
   5   1 -27 87.4053 200.645   6 
   5  -1 -27 287.046 226.468   6 
   5   1 -26-69.9201 184.410   6 
   5  -1 -26-111.076 192.368   6 
   5   1 -25 1151.38 388.242   6 
   5  -1 -25 656.244 313.323   6 
   5   1 -24 65.2504 170.384   6 
   5  -1 -24 230.870 218.749   6 
   5   1 -23 108.785 200.781   6 
   5   1 -22 425.302 244.860   6 
  -5  -1  22 247.139 363.864   1 
   5   1 -21 1518.34 371.162   6 
  -5  -1  21 1483.21 542.016   1 
   5   1 -20 16.5314 148.475   6 
  -5  -1  20 279.357 500.439   1 
   5   1 -20-64.3535 297.852   2 
   5  -1 -20 211.800 313.313   2 
   5   1 -19 646.839 490.797   2 
   5  -1 -19 248.287 375.240   2 
   5   1 -19 49.2679 178.885   6 
   5   1 -18-75.9719 244.847   2 
   5  -1 -18-51.2575 316.939   2 
   5   1 -18 446.103 154.586   6 
   5  -1 -17 11478.8 1562.94   2 
   5   1 -17 11220.8 1563.10   2 
   5   1 -16 568.525 405.019   2 
   5  -1 -16 471.070 289.448   2 
  -5   1  16 135.322 225.167   1 
   5   1 -15 192.662 284.208   2 
   5  -1 -15 125.142 190.086   2 
  -5   1  15 536.707 316.169   1 
  -5   1  14 4030.32 698.194   1 
   5  -1 -14 4371.05 905.382   2 
   5   1 -14 4172.21 881.916   2 
   5   1 -13 1307.61 514.706   2 
   5  -1 -13 1535.90 563.939   2 
  -5   1  13 630.737 224.676   1 
   5   1 -12 141.141 240.185   2 
   5  -1 -12 420.372 404.725   2 
  -5   1  12 336.550 206.428   1 
   5   1 -11 2701.18 676.225   2 
   5  -1 -11 2678.06 674.266   2 
   5  -1 -10 3956.31 779.435   2 
   5   1 -10 4467.82 845.668   2 
   5  -1  -9 7238.51 1032.52   2 
   5   1  -9 7296.76 1011.67   2 
   5  -1  -8 4794.36 850.518   2 
   5   1  -8 5270.23 878.347   2 
   5  -1  -7 12137.2 1249.63   2 
   5   1  -7 12192.3 1302.63   2 
   5   1  -6 3373.75 652.384   2 
   5  -1  -6 3430.90 647.390   2 
   5  -1  -5 18847.9 1508.31   2 
   5   1  -5 18901.9 1540.96   2 
   5   1  -4 1134.03 420.758   2 
   5  -1  -4 1340.29 426.050   2 
   5  -1  -3 10948.6 1107.23   2 
   5   1  -3 11385.8 1158.92   2 
   5   1  -2 480.205 271.066   2 
   5  -1  -2 281.172 205.745   2 
   5   1  -1 46814.8 1931.46   1 
   5  -1  -1 47462.2 2180.64   2 
   5   1  -1 46508.4 2269.68   2 
   5   1   0-55.8587 193.202   2 
   5  -1   0 127.479 204.895   2 
   5   1   0 1.31848 198.532   1 
   5   1   1 27492.7 1698.92   1 
   5  -1   1 29420.6 1638.27   2 
   5   1   1 31515.6 1796.11   2 
   5   1   2 7172.10 901.136   1 
   5  -1   2 6527.30 660.430   1 
   5  -1   2 7443.57 810.474   2 
   5   1   2 7846.69 897.536   2 
   5  -1   3 6945.74 721.937   1 
   5   1   3 7840.77 967.180   1 
   5   1   3 7638.17 880.887   2 
   5  -1   3 6737.10 750.193   2 
   5  -1   4 1367.89 333.926   2 
   5  -1   4 1310.70 375.738   1 
   5   1   4 1198.38 396.412   1 
   5  -1   5 42916.2 1934.04   1 
   5   1   5 44202.3 2257.07   1 
   5  -1   5 41572.9 1793.39   2 
   5   1   6 37.5390 203.319   1 
   5  -1   6 48.3154 135.932   1 
   5   1   7 4211.68 732.053   1 
   5  -1   7 4179.25 679.661   1 
   5   1   8 7239.41 1025.28   1 
   5  -1   8 6539.00 888.745   1 
   5   1   9 10578.2 1235.78   1 
   5  -1   9 10111.8 1152.75   1 
   5   1  10 887.670 414.406   1 
   5  -1  10 291.114 176.009   1 
   5   1  11-530.920 343.717   1 
   5  -1  11-36.1410 228.884   1 
   5  -1  12 174.331 257.873   1 
   5   1  12 325.314 303.740   1 
   5   1  13 18364.8 1862.06   1 
   5  -1  13 18263.5 1840.85   1 
   5  -1  14 184.223 322.276   1 
   5   1  14 377.014 256.255   1 
   5  -1  14 403.499 195.675   4 
   5  -1  15 693.465 253.860   3 
   5  -1  15 246.170 232.528   1 
   5   1  15 548.680 398.073   1 
   5  -1  15 442.393 199.238   4 
   5   1  15-195.515 261.880   4 
   5  -1  16 228.339 182.867   3 
   5   1  16 54.6511 139.706   3 
   5   1  16-302.252 194.787   4 
   5  -1  16-69.4066 234.038   4 
   5   1  16-416.860 372.297   1 
   5   1  17 7196.74 646.797   4 
   5  -1  17 7614.68 762.929   4 
   5   1  17 7996.26 1399.31   1 
   5  -1  17 7484.81 1403.60   1 
   5  -1  17 8104.02 776.058   3 
   5   1  17 8283.18 763.668   3 
   5  -1  18 195.941 212.520   4 
   5   1  18 255.542 244.677   1 
   5  -1  18 402.149 343.571   1 
   5  -1  18 120.903 164.969   3 
   5   1  18 32.6585 177.110   3 
   5   1  19-538.557 248.828   4 
   5  -1  19-111.842 237.794   4 
   5   1  19 513.698 651.615   1 
   5  -1  19 455.287 593.374   1 
   5   1  19 287.174 211.027   3 
   5  -1  19 146.079 192.148   3 
   5  -1  20-341.266 269.442   4 
   5   1  20-186.030 228.660   4 
   5   1  20 500.825 311.819   1 
   5   1  20-46.8188 146.929   3 
   5  -1  20 215.900 190.939   3 
   5   1  21 2859.64 499.461   3 
   5  -1  21 3338.18 539.249   3 
   5  -1  21 2627.32 488.468   4 
   5   1  21 2932.55 442.728   4 
   5   1  22 240.996 223.301   3 
   5   1  22 632.984 221.915   4 
   5  -1  22 50.9708 230.049   4 
   5   1  23-147.724 179.405   3 
   5   1  23 85.3638 164.596   4 
   5  -1  23-269.028 274.050   4 
   5   1  24-197.317 148.510   3 
   5   1  24 170.768 163.219   4 
   5  -1  24 78.4845 201.387   4 
   5   1  25 1582.65 288.700   4 
   5  -1  25 1822.67 375.645   4 
   5  -1  26 257.849 227.025   4 
   5  -1  27 227.715 174.247   4 
   5  -1  28 70.5227 126.316   4 
   5  -1  29 272.832 154.184   4 
   5  -1  30 242.503 81.1001   4 
   5  -2 -35-69.7625 121.232   6 
   5  -2 -34-76.3696 142.214   6 
   5  -2 -33 159.015 141.207   6 
   5  -2 -32-139.876 178.050   6 
   5   2 -32-174.971 147.468   6 
   5  -2 -31-178.970 218.999   6 
   5   2 -31-42.3256 137.773   7 
   5   2 -31 99.4106 164.080   6 
   5   2 -30-301.985 195.046   6 
   5  -2 -30-157.983 203.845   6 
   5   2 -30 55.8728 134.135   7 
   5   2 -29 206.273 205.472   6 
   5  -2 -29 93.3508 161.087   6 
   5   2 -28-140.414 215.349   6 
   5  -2 -28-172.956 176.127   6 
   5   2 -27 353.850 233.229   6 
   5  -2 -27-87.9829 181.103   6 
   5   2 -26-9.15226 214.556   6 
   5  -2 -26-169.386 232.926   6 
   5   2 -25 77.7430 197.024   6 
   5   2 -24 801.172 340.176   6 
   5   2 -23 104.868 222.760   6 
  -5  -2  23 768.426 446.748   1 
   5   2 -22 216.351 205.465   6 
  -5  -2  22 1560.63 910.275   1 
   5  -2 -21 1936.61 635.562   2 
   5   2 -21 2142.78 454.415   6 
   5  -2 -20 309.490 367.862   2 
   5   2 -20 387.527 240.643   6 
   5  -2 -19 261.645 226.617   2 
   5   2 -19-24.4784 148.505   6 
   5   2 -18 453.849 343.903   2 
   5  -2 -18-61.7138 303.201   2 
   5   2 -18 253.661 206.940   6 
   5   2 -17 4281.04 985.581   2 
   5  -2 -17 4141.82 966.281   2 
   5   2 -17 3697.24 537.013   6 
   5   2 -16 617.396 550.702   2 
   5  -2 -16 443.794 388.688   2 
   5   2 -15 706.471 454.604   2 
   5  -2 -15 700.550 444.877   2 
   5  -2 -14 5435.79 1055.69   2 
   5   2 -14 4753.77 966.917   2 
   5  -2 -13 22810.1 2073.72   2 
   5   2 -13 23571.8 2102.27   2 
   5   2 -12 1580.51 589.390   2 
   5  -2 -12 1094.04 480.220   2 
   5   2 -11-239.371 362.317   2 
   5  -2 -11-101.741 196.692   2 
   5   2 -10 2274.55 630.130   2 
   5  -2 -10 1816.43 542.152   2 
   5  -2  -9 4416.70 834.537   2 
   5   2  -9 4666.55 853.890   2 
   5   2  -8 1451.38 595.566   2 
   5  -2  -8 2099.72 644.337   2 
   5  -2  -7 30768.0 2081.48   2 
   5   2  -7 29757.2 2096.69   2 
   5   2  -6 1089.30 447.422   2 
   5  -2  -6 860.244 360.557   2 
   5  -2  -5 21541.5 1671.82   2 
   5   2  -5 19705.4 1653.90   2 
   5   2  -4 3504.66 708.622   2 
   5  -2  -4 3009.58 636.812   2 
   5  -2  -3 15225.9 1347.44   2 
   5   2  -3 14773.6 1360.64   2 
   5  -2  -2 7104.56 894.622   2 
   5   2  -2 7093.36 945.672   2 
   5  -2  -1 71048.5 2748.11   2 
   5   2  -1 70986.5 2925.28   2 
   5   2  -1 68047.9 2738.36   1 
   5   2   0 1631.21 447.199   1 
   5   2   0 1722.60 471.420   2 
   5  -2   0 1951.92 463.323   2 
   5  -2   1 70817.6 2607.24   2 
   5   2   1 74130.1 2959.88   2 
   5   2   1 73765.3 3160.70   1 
   5  -2   2 6367.04 745.706   2 
   5   2   2 5463.96 844.180   1 
   5  -2   3 8885.04 861.476   2 
   5   2   3 7888.66 1070.82   1 
   5   2   4 177.597 257.496   1 
   5  -2   4 419.842 208.985   2 
   5  -2   5 10472.7 888.912   2 
   5   2   5 10499.9 1196.24   1 
   5   2   6-102.939 280.946   1 
   5  -2   6-90.5207 161.517   1 
   5   2   7 10510.4 1240.38   1 
   5  -2   7 11441.5 1106.42   1 
   5   2   8 3104.64 735.117   1 
   5  -2   8 3396.93 677.724   1 
   5   2   9 44971.8 2700.87   1 
   5  -2   9 42373.3 2345.29   1 
   5   2  10-54.7075 226.868   1 
   5  -2  10-80.5495 234.457   1 
   5   2  11 828.275 398.914   1 
   5  -2  11 741.874 451.132   1 
   5   2  12-54.0230 220.441   1 
   5  -2  12 275.906 364.932   1 
   5   2  13 7860.15 1276.23   1 
   5  -2  13 7953.91 1255.15   1 
   5  -2  14-227.077 282.822   4 
   5   2  14 83.5426 226.274   1 
   5  -2  14 396.681 347.180   1 
   5  -2  15 1051.73 333.649   4 
   5   2  15 1242.94 571.109   1 
   5  -2  15 1180.85 531.225   1 
   5   2  16-102.863 150.606   4 
   5  -2  16 50.3541 258.788   4 
   5   2  16 154.421 276.091   1 
   5  -2  16 415.548 458.403   1 
   5  -2  17 10481.7 966.344   4 
   5   2  17 10487.1 755.257   4 
   5   2  17 10033.1 1588.75   1 
   5  -2  17 11245.7 1714.34   1 
   5   2  17 11092.0 887.233   3 
   5   2  18-17.2084 164.081   4 
   5  -2  18-79.4332 273.754   4 
   5   2  18-146.467 317.502   1 
   5   2  18-79.3036 176.595   3 
   5  -2  19 539.099 290.387   4 
   5   2  19-112.671 569.526   1 
   5   2  19 313.349 218.168   3 
   5   2  20-204.822 179.335   3 
   5  -2  20-626.991 316.991   4 
   5   2  21 2086.51 415.516   3 
   5  -2  21 1290.05 390.080   4 
   5   2  22 0.80802 136.813   3 
   5  -2  22 612.060 346.009   4 
   5   2  23 183.704 191.925   3 
   5  -2  23-198.494 293.468   4 
   5   2  24-259.067 174.418   3 
   5  -2  24 341.690 273.006   4 
   5   2  25 1000.14 325.780   3 
   5  -2  25 1170.67 349.530   4 
   5   2  26-79.2688 159.035   3 
   5  -2  26-214.879 194.760   4 
   5  -2  27 52.7440 198.245   4 
   5  -2  28-147.795 185.306   4 
   5  -2  29 666.906 212.965   4 
   5  -2  30 215.821 140.324   4 
   5  -3 -34 43.0248 129.303   6 
   5  -3 -33-169.883 150.045   6 
   5  -3 -32 22.2644 138.972   6 
   5  -3 -31 70.5589 149.667   6 
   5  -3 -30 5.01194 170.308   6 
   5   3 -30 453.981 247.070   6 
   5   3 -30 355.617 193.362   7 
   5  -3 -29 103.873 226.549   6 
   5   3 -29 607.185 231.819   7 
   5   3 -29 416.779 254.950   6 
   5  -3 -28-186.314 222.662   6 
   5   3 -28 248.870 235.344   6 
   5   3 -28-6.53455 169.597   7 
  -5   3  28 177.204 174.511   3 
   5  -3 -27 237.683 191.622   6 
  -5   3  27 98.8663 168.407   3 
   5   3 -27-26.6862 199.267   6 
  -5   3  26 74.9224 172.865   3 
   5   3 -26 221.359 187.896   6 
  -5   3  25 476.411 260.953   3 
   5   3 -25 393.290 268.141   6 
  -5   3  24-41.6873 132.205   3 
   5   3 -24-13.9825 214.800   6 
   5   3 -23 314.566 218.254   6 
  -5   3  23 96.2743 146.817   3 
   5   3 -22 973.267 353.643   6 
   5  -3 -21 2545.17 881.135   2 
   5   3 -21 1763.21 432.352   6 
   5  -3 -20-139.792 483.301   2 
   5   3 -20-12.1923 180.674   6 
   5  -3 -19 83.6815 348.754   2 
   5   3 -19-49.2154 435.031   2 
   5   3 -19-74.2361 197.706   6 
   5  -3 -18 1151.02 605.488   2 
   5   3 -18 976.250 500.104   2 
   5   3 -18 821.006 286.097   6 
   5   3 -17 4171.75 577.536   6 
   5  -3 -17 4741.32 1107.39   2 
   5   3 -17 5086.98 1130.22   2 
   5  -3 -16 421.338 354.649   2 
   5   3 -16 108.940 311.255   2 
   5   3 -16 188.813 202.612   6 
   5  -3 -15-281.155 249.431   2 
   5   3 -15 310.288 394.859   2 
   5  -3 -14 773.568 391.742   2 
   5   3 -14 879.450 497.964   2 
   5   3 -13 23620.3 2183.13   2 
   5  -3 -13 25981.9 2307.22   2 
   5  -3 -12 1698.27 609.822   2 
   5   3 -12 1569.70 582.097   2 
   5  -3 -11 1554.01 588.074   2 
   5   3 -11 2282.85 658.599   2 
   5   3 -10 871.660 452.484   2 
   5  -3 -10 330.033 335.565   2 
   5   3  -9 18216.7 1753.69   2 
   5  -3  -9 19770.0 1848.10   2 
   5  -3  -8 801.458 469.620   2 
   5   3  -8 728.812 487.579   2 
   5   3  -7 30715.8 2197.63   2 
   5  -3  -7 30803.3 2189.03   2 
   5  -3  -6 328.863 366.725   2 
   5   3  -6 141.138 210.430   2 
   5   3  -5 8348.52 1127.86   2 
   5  -3  -5 9109.90 1152.24   2 
   5   3  -4 12578.9 1394.23   2 
   5  -3  -4 12198.1 1286.01   2 
   5   3  -3 4451.36 824.129   2 
   5  -3  -3 5088.84 839.258   2 
   5   3  -2 11364.9 1311.30   2 
   5  -3  -2 11686.9 1216.11   2 
   5   3  -1 68464.1 3116.27   1 
   5  -3  -1 70538.2 2859.86   2 
   5   3   0 556.832 241.883   1 
   5  -3   0 903.681 356.726   2 
   5   3   1 101481. 3952.39   1 
   5  -3   1 94737.8 3188.29   2 
   5   3   2 405.250 221.736   1 
   5  -3   2 933.626 286.733   2 
   5   3   3 5226.40 978.060   1 
   5  -3   3 4535.97 654.808   2 
   5   3   4 159.564 248.192   1 
   5  -3   4-12.9791 125.057   2 
   5  -3   5 4508.34 604.864   2 
   5   3   5 4777.62 923.082   1 
   5   3   6-211.748 322.159   1 
   5   3   7 16533.6 1640.53   1 
   5   3   8 271.211 342.449   1 
   5   3   9 32953.2 2422.18   1 
   5   3  10 453.325 368.141   1 
   5   3  11 1834.54 638.169   1 
   5   3  12-214.979 266.308   1 
   5   3  13 4593.20 1012.20   1 
   5  -3  13 6081.26 673.069   4 
   5  -3  14 260.894 269.780   4 
   5   3  14 438.412 339.526   1 
   5  -3  15-40.5037 223.806   4 
   5   3  15 539.443 494.956   1 
   5  -3  16 69.9305 247.986   4 
   5   3  16 196.727 332.092   1 
   5   3  17 7703.10 1487.25   1 
   5  -3  17 6760.83 823.588   4 
   5  -3  18-119.571 240.977   4 
   5   3  18 183.917 262.944   1 
   5   3  18-222.413 169.616   3 
   5  -3  19-165.551 289.323   4 
   5   3  19 527.140 417.369   1 
   5   3  19 504.410 228.487   3 
   5   3  20 338.552 226.756   3 
   5  -3  20-353.110 355.980   4 
   5   3  21 2238.60 441.966   3 
   5  -3  21 1605.87 431.582   4 
   5   3  22-118.368 192.481   3 
   5  -3  22-160.960 313.796   4 
   5   3  23-136.916 136.127   3 
   5  -3  23-329.164 266.586   4 
   5   3  24-27.5417 160.466   3 
   5  -3  24-95.6132 280.194   4 
   5   3  25 198.942 178.821   3 
   5  -3  25 785.342 316.341   4 
   5   3  26 141.515 177.816   3 
   5  -3  26 191.962 240.920   4 
   5  -3  27 109.744 193.492   4 
   5  -3  28 199.262 184.818   4 
   5  -3  29 23.6269 176.063   4 
   5  -3  30-117.708 156.821   4 
   5  -4 -34-208.486 150.710   6 
   5  -4 -33 90.7003 155.207   6 
   5  -4 -32 54.2701 138.041   6 
   5  -4 -31 273.727 230.565   6 
  -5   4  30 224.270 193.227   3 
   5  -4 -30 362.697 221.048   6 
  -5   4  29 62.9075 159.259   3 
   5  -4 -29 194.405 234.293   6 
  -5   4  28 34.8803 133.472   3 
   5   4 -28-164.083 188.288   7 
   5   4 -28-107.622 198.847   6 
   5  -4 -28-49.2550 190.077   6 
  -5   4  27-48.1725 131.074   3 
   5   4 -27-246.437 204.074   7 
   5   4 -27 59.0715 162.946   6 
  -5   4  26 534.862 290.836   3 
   5   4 -26 644.718 279.598   7 
   5   4 -26 434.541 257.930   6 
  -5   4  25 224.067 210.259   3 
   5   4 -25 1043.52 383.149   6 
   5   4 -25 932.424 304.808   7 
  -5   4  24 363.920 213.833   3 
   5   4 -24 48.4726 190.147   6 
  -5   4  23-67.9657 203.588   3 
   5   4 -23-13.5763 242.558   6 
  -5   4  22 942.950 312.404   3 
   5   4 -22 501.585 285.697   6 
  -5   4  21 1042.45 348.162   3 
   5  -4 -21 918.157 683.358   2 
   5   4 -21 1172.51 351.583   6 
  -5   4  20 250.859 212.939   3 
   5  -4 -20 711.353 630.601   2 
   5   4 -20 176.654 238.865   6 
  -5   4  19 390.545 243.320   3 
   5   4 -19 25.2013 166.695   6 
   5  -4 -18 1287.09 650.601   2 
   5   4 -18 1448.36 377.403   6 
   5  -4 -17 6722.62 1399.82   2 
   5   4 -17 7471.81 771.888   6 
   5  -4 -16 788.114 431.442   2 
   5   4 -16 462.139 203.979   6 
   5  -4 -15 340.443 385.203   2 
   5  -4 -14 103.867 253.452   2 
   5   4 -14 236.258 388.018   2 
   5   4 -13 8887.91 1436.71   2 
   5  -4 -13 8849.69 1462.77   2 
   5   4 -12-10.0977 307.799   2 
   5  -4 -12 225.986 290.196   2 
   5  -4 -11 4391.45 980.282   2 
   5   4 -11 4139.75 945.247   2 
   5  -4 -10 3967.42 932.554   2 
   5   4 -10 4008.82 941.950   2 
   5  -4  -9 40220.4 2757.51   2 
   5   4  -9 40731.1 2768.75   2 
   5  -4  -8 4677.91 973.658   2 
   5   4  -8 4396.88 991.119   2 
   5  -4  -7 19862.1 1886.11   2 
   5   4  -7 19435.3 1858.34   2 
   5   4  -6 56.1243 227.128   2 
   5  -4  -6 207.459 262.686   2 
   5  -4  -5 3727.63 818.511   2 
   5  -4  -4 7397.59 1078.85   2 
   5  -4  -3 18916.2 1676.02   2 
   5  -4  -2 13550.1 1386.07   2 
   5  -4  -1 57960.2 2789.92   2 
   5   4  -1 64453.0 3378.76   1 
   5   4   0-119.651 452.733   1 
   5  -4   0 95.2593 202.914   2 
   5  -4   1 32694.2 2001.79   2 
   5   4   1 34343.8 2464.84   1 
   5   4   2 465.848 374.566   1 
   5  -4   2 198.991 242.980   2 
   5  -4   3 5747.68 786.906   2 
   5   4   3 6088.41 1077.96   1 
   5   4   4 383.143 342.166   1 
   5  -4   4 184.162 205.012   2 
   5   4   5 12636.5 1632.09   1 
   5   4   6 12.2689 242.703   1 
   5   4   7 22880.8 2163.14   1 
   5   4   8 3142.23 790.749   1 
   5   4   9 14577.0 1735.01   1 
   5   4  10 104.266 216.298   1 
   5   4  11 207.055 305.373   1 
   5  -4  12 186.663 202.328   4 
   5   4  12 497.470 370.623   1 
   5   4  13 11837.1 1750.24   1 
   5  -4  13 10412.8 877.499   4 
   5  -4  14-84.4337 249.994   4 
   5   4  14-152.858 335.557   1 
   5  -4  15-90.0006 229.936   4 
   5   4  15 402.851 406.143   1 
   5  -4  16 86.1801 241.386   4 
   5   4  16 74.1150 399.847   1 
   5   4  17 6501.47 1382.19   1 
   5  -4  17 5835.84 736.738   4 
   5  -4  18 227.914 314.255   4 
   5   4  18 296.279 304.343   1 
   5   4  19 210.558 198.574   3 
   5  -4  19 229.170 307.468   4 
   5   4  20 398.564 251.664   3 
   5  -4  20-601.380 364.305   4 
   5   4  21 912.176 310.603   3 
   5  -4  21 1263.48 383.897   4 
   5   4  22 19.4156 160.339   3 
   5  -4  22 584.103 317.410   4 
   5   4  23 166.147 145.844   3 
   5  -4  23-530.588 313.606   4 
   5   4  24-32.8596 136.869   3 
   5  -4  24-254.775 259.202   4 
   5   4  25 226.174 225.658   3 
   5  -4  25 136.682 235.301   4 
   5   4  26-160.582 145.012   3 
   5  -4  26 71.8913 201.474   4 
   5   4  27 283.654 182.849   3 
   5  -4  27-51.8219 191.714   4 
   5  -4  28 334.288 215.838   4 
   5  -4  29-73.5377 163.831   4 
   5  -4  30-91.7994 135.672   4 
   5  -5 -34 65.7606 116.906   6 
   5  -5 -33-21.3965 118.252   6 
   5  -5 -32-153.635 173.383   6 
   5  -5 -31-84.1264 159.524   6 
  -5   5  30-73.8845 111.187   3 
   5  -5 -30-84.0085 183.924   6 
  -5   5  29 414.922 221.713   3 
   5  -5 -29 64.6399 192.847   6 
  -5   5  28-80.1316 168.701   3 
  -5   5  27 246.787 202.510   3 
   5   5 -27 239.838 162.489   7 
  -5   5  26 441.384 269.886   3 
   5   5 -26 497.937 233.066   7 
  -5   5  25 816.596 335.232   3 
   5   5 -25 1608.51 377.035   7 
  -5   5  24 432.072 230.462   3 
   5   5 -24 125.197 234.486   6 
   5   5 -24 57.5481 182.001   7 
  -5   5  23 48.0093 166.566   3 
   5   5 -23-201.940 224.740   6 
   5   5 -23 73.6585 221.687   7 
  -5   5  22 964.144 329.646   3 
   5   5 -22 671.180 310.000   6 
   5   5 -22 1079.92 302.887   7 
   5   5 -21 1218.70 384.785   6 
   5   5 -21 1052.30 337.736   7 
  -5   5  21 1321.29 395.623   3 
   5  -5 -21 1066.92 616.730   2 
   5   5 -20 99.1023 181.499   7 
   5   5 -20 251.078 250.542   6 
  -5   5  20-131.872 225.236   3 
   5  -5 -20-22.9982 447.076   2 
   5   5 -19 258.109 244.012   6 
   5   5 -19 123.227 161.605   7 
  -5   5  19 43.0166 162.416   3 
   5  -5 -19 702.841 506.649   2 
   5   5 -18-297.592 215.704   7 
   5   5 -18 376.043 277.034   6 
   5  -5 -18 808.104 421.575   2 
  -5   5  18 560.836 269.601   3 
   5  -5 -17 5038.34 1308.11   2 
   5   5 -17 5566.85 597.991   7 
  -5   5  17 4976.56 669.754   3 
   5   5 -17 4317.46 654.905   6 
   5  -5 -16 319.071 455.328   2 
   5   5 -16 518.882 250.235   7 
   5   5 -16 156.785 166.538   6 
   5  -5 -15 1828.93 751.904   2 
   5   5 -15 1482.69 362.219   6 
   5   5 -15 1443.16 354.458   7 
   5  -5 -14 801.760 563.973   2 
   5   5 -14 472.412 247.893   6 
   5  -5 -13 5202.80 1214.15   2 
   5  -5 -12 91.9945 285.412   2 
   5  -5 -11 465.135 447.528   2 
   5  -5 -10 2340.14 791.823   2 
   5  -5  -9 17616.3 2031.32   2 
   5  -5  -8 1183.67 616.159   2 
   5  -5  -7 10528.1 1505.19   2 
   5  -5  -6 4685.32 992.109   2 
   5  -5  -5 6945.77 1196.63   2 
   5  -5  -4 2529.96 721.110   2 
   5  -5  -3 15911.5 1671.17   2 
   5  -5  -2 4540.20 896.512   2 
   5  -5  -1 7392.38 1112.59   2 
   5   5  -1 9161.28 1372.23   1 
   5  -5   0 621.881 311.363   2 
   5   5   0-447.461 442.620   1 
   5  -5   1 7618.55 1085.67   2 
   5   5   1 6696.45 1143.94   1 
   5  -5   2 8152.36 1048.96   2 
   5   5   2 7818.86 1302.44   1 
   5  -5   3 5797.54 886.407   2 
   5   5   3 6321.12 1190.00   1 
   5   5   4-286.244 438.563   1 
   5  -5   4 356.933 260.669   2 
   5   5   5 8001.07 1385.13   1 
   5   5   6 3.36796 350.210   1 
   5   5   7 4500.72 1039.68   1 
   5   5   8 4486.77 1061.72   1 
   5   5   9 14981.1 1932.58   1 
   5   5  10 128.758 279.458   1 
   5  -5  11 1999.99 413.424   4 
   5   5  11 1097.51 566.307   1 
   5  -5  12 1081.06 369.628   4 
   5   5  12 551.620 500.006   1 
   5  -5  13 16811.6 1095.83   4 
   5   5  13 15452.7 1055.39   7 
   5   5  13 16614.9 2121.23   1 
   5  -5  14 1428.43 372.741   4 
   5   5  14 1154.76 575.966   1 
   5  -5  15-139.405 264.013   4 
   5   5  15-1127.55 601.457   1 
   5  -5  16 448.816 313.529   4 
   5   5  16 151.104 306.376   1 
   5   5  17 4959.51 1312.60   1 
   5  -5  17 5715.94 676.446   4 
   5  -5  18 668.105 340.712   4 
   5   5  18-307.187 532.631   1 
   5  -5  19-31.2859 266.852   4 
   5  -5  20-115.446 248.321   4 
   5   5  21 781.138 297.269   3 
   5  -5  21 295.914 298.740   4 
   5   5  22-105.046 154.805   3 
   5  -5  22-283.418 273.894   4 
   5   5  23-189.660 213.996   3 
   5  -5  23-668.750 309.143   4 
   5   5  24-195.720 144.001   3 
   5  -5  24 101.980 214.003   4 
   5   5  25 580.216 282.252   3 
   5  -5  25 316.183 225.791   4 
   5   5  26-124.554 151.664   3 
   5  -5  26 93.5058 199.388   4 
   5  -5  27 379.462 208.777   4 
   5  -5  28-88.8548 180.405   4 
   5  -5  29-41.2641 150.611   4 
   5  -5  30 52.5747 108.230   4 
   5  -6 -33 419.031 158.043   6 
   5  -6 -32 119.626 108.800   6 
   5  -6 -31-88.9623 147.280   6 
  -5   6  30-28.4307 141.079   3 
   5  -6 -30-56.1460 151.077   6 
  -5   6  29 205.620 207.225   3 
   5  -6 -29 380.009 242.428   6 
  -5   6  28-77.7351 134.175   3 
  -5   6  27 194.326 194.459   3 
  -5   6  26 168.124 212.272   3 
  -5   6  25 929.047 338.967   3 
   5   6 -25 494.505 266.335   7 
  -5   6  24 6.47578 176.106   3 
   5   6 -24 30.6713 168.519   7 
  -5   6  23 29.1751 175.553   3 
   5   6 -23-619.526 246.911   7 
  -5   6  22 822.383 353.509   3 
   5   6 -22 493.900 261.511   7 
  -5   6  21 1497.53 442.818   3 
   5   6 -21 1563.98 371.044   7 
   5   6 -20 300.212 241.773   7 
  -5   6  20-264.061 281.380   3 
   5  -6 -20 702.928 709.307   2 
   5   6 -19 156.765 199.157   7 
   5  -6 -19 14.8587 334.784   2 
  -5   6  19-12.2775 166.653   3 
   5   6 -18 457.902 274.141   7 
  -5   6  18-70.7573 171.905   3 
   5  -6 -18-179.082 326.858   2 
  -5   6  17 2250.87 508.348   3 
   5   6 -17 2322.57 461.655   7 
   5  -6 -17 1840.73 829.613   2 
   5   6 -16-514.461 229.734   7 
   5  -6 -16 56.9516 535.417   2 
  -5   6  16-65.9860 204.863   3 
   5   6 -15 1073.76 297.758   7 
   5  -6 -15 1176.40 761.967   2 
  -5   6  15 1106.99 349.463   3 
   5   6 -14 1736.45 396.871   7 
   5  -6 -14 1409.10 697.804   2 
  -5   6  14 1824.97 427.324   3 
   5   6 -13 3989.11 515.547   7 
   5  -6 -13 3659.09 1101.94   2 
   5  -6 -12-274.641 382.860   2 
   5  -6 -11 78.9759 291.608   2 
   5  -6 -10 2854.59 932.074   2 
   5  -6  -9 18299.6 2195.63   2 
   5  -6  -8 632.561 434.419   2 
   5  -6  -7 2685.40 867.139   2 
   5  -6  -6 1580.15 681.647   2 
   5  -6  -5 10415.5 1589.86   2 
   5  -6  -4 759.237 506.526   2 
   5  -6  -3 1029.93 519.519   2 
   5  -6  -2 1581.91 630.649   2 
   5  -6  -1 921.878 484.180   2 
   5   6  -1 351.067 346.473   1 
   5  -6   0 450.403 375.289   2 
   5   6   0 143.820 398.457   1 
   5   6   1 14896.3 1808.98   1 
   5  -6   1 12476.2 1527.95   2 
   5  -6   2 1478.35 550.804   2 
   5   6   2 1793.47 707.002   1 
   5  -6   3 131.927 227.538   2 
   5   6   3-227.426 368.401   1 
   5   6   4 22.2833 279.527   1 
   5   6   5 5118.01 1178.60   1 
   5   6   6 104.754 368.642   1 
   5   6   7 126.604 439.277   1 
   5   6   8 1810.19 696.373   1 
   5   6   9 12376.6 1978.39   1 
   5   6  10 11.0628 399.233   1 
   5   6  10 110.696 232.956   7 
   5  -6  10 163.141 186.759   4 
   5   6  11 2502.92 946.676   1 
   5   6  11 3207.37 506.034   7 
   5  -6  11 2806.81 453.323   4 
   5  -6  12 1031.68 322.532   4 
   5   6  12 440.558 272.840   7 
   5   6  13 8488.79 1685.19   1 
   5   6  13 10689.6 899.162   7 
   5  -6  13 9414.67 876.533   4 
   5   6  14 883.537 498.161   1 
   5  -6  14 813.317 326.225   4 
   5   6  14 1047.92 357.144   7 
   5   6  15-164.987 547.052   1 
   5  -6  15 192.564 218.166   4 
   5   6  15 58.6578 183.262   7 
  -5  -6 -15-127.222 193.546   5 
   5   6  16-433.942 459.593   1 
   5  -6  16 542.169 324.072   4 
   5   6  16-46.1726 243.958   7 
  -5  -6 -16 79.9967 188.307   5 
   5   6  17 2644.73 1050.84   1 
   5   6  17 3542.22 541.624   7 
   5  -6  17 4147.15 606.832   4 
   5  -6  18 667.707 343.919   4 
   5  -6  19 23.7282 216.725   4 
   5  -6  20 76.5158 212.962   4 
   5  -6  21 420.328 271.468   4 
   5  -6  22-73.7178 228.551   4 
   5  -6  23 73.1361 199.233   4 
   5  -6  24 92.5241 201.971   4 
   5  -6  25 461.011 243.683   4 
   5  -6  26-137.368 190.123   4 
   5  -6  27-14.6835 145.796   4 
   5  -6  28-193.059 161.817   4 
   5  -6  29 153.369 133.589   4 
   5  -7 -32 254.529 133.616   6 
   5  -7 -31-18.2647 110.576   6 
  -5   7  30-39.1543 106.800   3 
   5  -7 -30 21.5472 147.484   6 
  -5   7  29 221.973 181.987   3 
   5  -7 -29 187.563 190.009   6 
  -5   7  28-171.921 179.200   3 
  -5   7  27-206.197 156.937   3 
  -5   7  26 141.365 162.434   3 
  -5   7  25 252.001 219.047   3 
  -5   7  24-174.334 249.488   3 
  -5   7  23 325.446 244.332   3 
   5   7 -23-207.550 236.568   7 
  -5   7  22 164.029 236.660   3 
   5   7 -22-4.54643 190.022   7 
  -5   7  21 753.601 344.922   3 
   5   7 -21 817.200 279.807   7 
  -5   7  20-385.759 296.283   3 
   5   7 -20 35.6968 184.309   7 
   5   7 -19-179.784 218.946   7 
   5  -7 -19 39.7764 365.812   2 
  -5   7  19-498.449 348.715   3 
  -5   7  18 469.225 312.570   3 
   5   7 -18 434.211 254.669   7 
  -5   7  17 1203.86 426.841   3 
   5   7 -17 2196.22 414.681   7 
   5  -7 -17 1242.74 654.093   2 
  -5   7  16-126.500 188.666   3 
   5  -7 -16-567.331 533.225   2 
   5   7 -16 84.7132 187.267   7 
   5  -7 -15 305.003 249.064   5 
  -5   7  15 135.882 200.459   3 
   5  -7 -15 346.901 590.524   2 
   5   7 -15 595.417 265.954   7 
   5  -7 -14 999.675 308.537   5 
   5  -7 -14 1173.25 774.374   2 
  -5   7  14 906.928 335.168   3 
   5   7 -14 1608.80 370.587   7 
   5   7 -13 2813.53 493.608   7 
   5  -7 -13 3197.51 1122.07   2 
  -5   7  13 2968.33 580.614   3 
  -5   7  12 424.226 247.136   3 
   5  -7 -12 1071.71 683.315   2 
   5   7 -12 827.718 315.230   7 
   5  -7 -11 686.119 646.888   2 
   5   7 -11 1196.12 341.633   7 
   5  -7 -10 1861.53 882.490   2 
   5  -7  -9 12494.5 2037.79   2 
   5  -7  -8 434.393 395.060   2 
   5  -7  -7 801.119 587.199   2 
   5  -7  -6-279.611 405.533   2 
   5  -7  -5 1261.67 683.585   2 
   5  -7  -4 409.825 505.839   2 
   5  -7  -3 70.9223 300.416   2 
   5  -7  -2 2016.46 831.288   2 
   5  -7  -1 4219.92 1157.09   2 
   5   7   0 2620.04 822.690   1 
   5  -7   0 2608.82 894.681   2 
   5   7   1 6694.63 1359.66   1 
   5  -7   1 5381.07 1190.21   2 
   5  -7   2 434.576 361.316   2 
   5   7   2 1052.59 578.032   1 
   5  -7   3 64.9448 230.481   2 
   5   7   3 238.684 391.944   1 
   5   7   4-474.911 471.649   1 
   5   7   5 2695.78 972.105   1 
   5   7   6 399.317 310.173   1 
   5   7   7 131.573 495.768   1 
   5   7   7 1258.84 301.833   7 
   5   7   8 855.616 332.707   7 
   5  -7   8 1514.42 341.356   4 
   5   7   9 12298.8 914.108   7 
   5   7   9 7731.14 1691.07   1 
   5  -7   9 9986.64 800.310   4 
   5   7  10 279.433 301.379   1 
   5  -7  10-54.5345 244.866   4 
   5   7  11 726.617 249.827   7 
   5   7  11 33.5695 485.125   1 
   5  -7  11 723.161 323.655   4 
   5   7  12-55.5799 193.133   7 
   5   7  12-47.3548 334.621   1 
   5  -7  12-251.613 238.968   4 
   5   7  13 1895.89 441.595   7 
   5   7  13 912.581 692.783   1 
   5  -7  13 1691.95 384.488   4 
   5   7  14 646.019 275.209   7 
   5  -7  14-95.4148 239.826   4 
   5   7  14 70.3282 426.530   1 
   5   7  15 88.1997 214.440   7 
   5  -7  15 191.729 214.003   4 
   5   7  15 98.5680 341.710   1 
  -5  -7 -15 526.500 281.047   5 
  -5  -7 -16 14.9510 186.000   5 
   5   7  16 63.1460 191.144   7 
   5  -7  16 358.900 275.210   4 
  -5  -7 -17 1742.21 395.284   5 
   5   7  17 2031.19 435.689   7 
   5  -7  17 2277.73 482.368   4 
   5  -7  18 166.327 192.143   4 
  -5  -7 -18 416.298 224.706   5 
   5  -7  19-73.7273 227.773   4 
  -5  -7 -19-336.831 214.168   5 
   5  -7  20-180.172 205.896   4 
   5  -7  21 919.715 303.053   4 
   5  -7  22-4.66385 230.725   4 
   5  -7  23-342.633 244.478   4 
   5  -7  24 135.473 176.305   4 
   5  -7  25 378.596 218.084   4 
   5  -7  26 209.158 182.838   4 
   5  -7  27-66.2244 169.959   4 
   5  -7  28 14.3587 125.778   4 
   5  -7  29 290.623 122.160   4 
   5  -8 -31 12.4480 93.2766   6 
  -5   8  30 94.9809 90.8367   3 
   5  -8 -30 146.837 143.954   6 
  -5   8  29-120.452 146.021   3 
   5  -8 -29-28.6156 115.720   6 
  -5   8  28-253.076 192.832   3 
  -5   8  27 53.1783 134.774   3 
  -5   8  26-71.8418 159.106   3 
  -5   8  25-168.083 161.478   3 
  -5   8  24 3.14321 179.608   3 
  -5   8  23-57.6843 160.302   3 
  -5   8  22 52.0117 202.518   3 
   5   8 -21 136.533 211.799   7 
  -5   8  21 344.097 258.185   3 
   5   8 -20-402.618 227.094   7 
  -5   8  20 73.0262 217.587   3 
   5   8 -19 56.7489 183.547   7 
  -5   8  19-18.7419 173.484   3 
   5   8 -18 221.874 197.851   7 
  -5   8  18-16.1953 197.275   3 
  -5   8  17 680.001 366.654   3 
   5   8 -17 879.727 347.101   7 
   5  -8 -17 76.4393 369.055   2 
  -5   8  16 19.7073 202.287   3 
   5   8 -16-158.987 234.540   7 
   5  -8 -15-88.6460 204.248   5 
   5   8 -15-6.06849 191.369   7 
   5  -8 -15 578.489 660.199   2 
  -5   8  15 110.101 227.445   3 
   5   8 -14 569.566 255.120   7 
  -5   8  14 903.556 390.534   3 
   5  -8 -14 1104.72 759.180   2 
  -5   8  13 1923.19 569.891   3 
   5   8 -13 3378.37 517.768   7 
   5  -8 -13 2297.39 1069.52   2 
   5   8 -12 910.493 311.194   7 
   5  -8 -12 870.117 722.851   2 
  -5   8  12 397.799 262.949   3 
   5   8 -11 2461.04 460.079   7 
   5  -8 -11 2683.22 1094.89   2 
  -5   8  11 2046.28 464.582   3 
   5   8 -10 804.533 301.731   7 
  -5   8  10 634.152 336.767   3 
   5  -8 -10 1510.59 849.054   2 
  -5   8   9 2199.08 508.283   3 
   5   8  -9 4230.74 558.230   7 
   5  -8  -9 3576.20 1205.75   2 
  -5   8   8-100.798 274.514   3 
   5  -8  -8 936.273 685.175   2 
   5   8  -8 984.817 327.132   7 
   5  -8  -7 584.421 626.162   2 
   5   8  -7 1796.00 389.141   7 
   5  -8  -6-216.853 485.823   2 
   5   8  -6-123.447 167.989   7 
   5  -8  -5 1285.39 782.899   2 
   5  -8  -4 105.025 392.318   2 
   5  -8  -3 643.311 619.967   2 
   5  -8  -2 386.015 429.978   2 
   5  -8  -1 7018.55 1490.92   2 
   5  -8   0 3317.69 1043.44   2 
   5   8   1 5397.65 1296.27   1 
   5  -8   1 3992.51 1110.34   2 
   5   8   2 2141.92 802.497   1 
   5  -8   2 1991.56 773.601   2 
   5   8   2 3240.47 493.947   7 
   5   8   3 703.792 485.025   1 
   5   8   3 605.306 309.216   7 
   5   8   4 25.9076 285.749   1 
   5   8   4 160.818 213.543   7 
   5   8   5 1503.36 759.628   1 
   5   8   5 2043.40 426.585   7 
   5   8   6-47.4278 486.369   1 
   5   8   6 280.393 222.503   7 
   5   8   7 1366.00 712.306   1 
   5   8   7 1519.80 421.824   7 
   5   8   8 745.206 299.557   7 
   5  -8   8 816.486 294.243   4 
   5   8   8-31.5662 382.382   1 
   5  -8   9 3024.56 475.051   4 
   5   8   9 3188.88 1061.56   1 
   5   8   9 4085.04 576.044   7 
   5   8  10 558.435 283.954   7 
   5   8  10 635.014 418.349   1 
   5  -8  10 320.921 190.176   4 
   5   8  11-5.97655 168.587   7 
   5   8  11 146.498 332.518   1 
   5  -8  11 412.821 247.602   4 
   5   8  12 646.471 295.053   7 
   5   8  12 589.572 572.986   1 
   5  -8  12 703.547 299.216   4 
   5   8  13 12.9847 204.856   7 
   5   8  13-97.9795 345.071   1 
   5  -8  13 408.850 217.559   4 
   5   8  14-15.4244 189.809   7 
   5  -8  14 109.949 189.271   4 
   5   8  14 139.639 354.776   1 
   5  -8  15 431.729 236.857   4 
   5   8  15 214.129 220.426   7 
  -5  -8 -15 165.973 263.233   5 
   5  -8  16-65.9114 207.291   4 
   5   8  16-297.771 273.542   7 
  -5  -8 -16-47.2456 173.415   5 
   5  -8  17 1129.40 339.796   4 
   5   8  17 907.821 321.969   7 
  -5  -8 -17 512.490 276.378   5 
  -5  -8 -18-22.9027 174.907   5 
   5  -8  18-218.879 282.998   4 
  -5  -8 -19 239.652 198.731   5 
   5  -8  19 406.871 255.857   4 
  -5  -8 -20-95.0215 172.957   5 
   5  -8  20 11.3030 184.949   4 
  -5  -8 -21 295.951 210.479   5 
   5  -8  21 348.672 229.469   4 
   5  -8  22 63.4056 170.192   4 
   5  -8  23-101.744 180.413   4 
   5  -8  24-187.770 190.794   4 
   5  -8  25 285.469 170.863   4 
   5  -8  26 58.0091 126.920   4 
   5  -8  27 171.542 136.412   4 
   5  -8  28 120.750 114.976   4 
   5  -9 -30-60.4853 88.3221   6 
   5  -9 -29-6.03315 99.1593   6 
  -5   9  29-165.492 114.014   3 
  -5   9  28-94.9448 140.399   3 
  -5   9  27 134.985 136.513   3 
  -5   9  26-24.8991 133.446   3 
  -5   9  25 196.606 204.554   3 
  -5   9  24 33.6539 163.572   3 
  -5   9  23 8.00349 196.322   3 
  -5   9  22 114.514 204.744   3 
  -5   9  21-118.890 218.192   3 
  -5   9  20-311.145 299.819   3 
  -5   9  19-154.989 228.953   3 
   5   9 -19-125.071 236.853   7 
  -5   9  18 63.7736 262.599   3 
   5   9 -18 55.9088 181.752   7 
  -5   9  17 555.668 349.987   3 
   5   9 -17 447.693 257.338   7 
  -5   9  16-4.28532 196.002   3 
   5   9 -16-268.809 247.988   7 
   5  -9 -15 327.144 219.846   5 
   5   9 -15 353.543 278.178   7 
  -5   9  15 331.717 283.480   3 
   5   9 -14 765.966 297.391   7 
   5  -9 -14 886.175 647.180   2 
  -5   9  14 451.398 294.388   3 
   5   9 -13 439.190 264.282   7 
   5  -9 -13 562.583 523.939   2 
  -5   9  13 337.932 280.050   3 
   5   9 -12-219.925 232.413   7 
   5  -9 -12 229.312 379.525   2 
  -5   9  12-104.123 267.285   3 
   5   9 -11 1223.18 355.465   7 
   5  -9 -11 1045.90 897.257   2 
  -5   9  11 925.380 335.570   3 
   5   9 -10 864.915 320.796   7 
   5  -9 -10 1049.02 815.821   2 
  -5   9  10 237.593 201.211   3 
   5   9  -9 925.109 325.589   7 
   5  -9  -9 9.41654 557.741   2 
  -5   9   9 507.828 277.722   3 
   5   9  -8 442.607 235.255   7 
   5  -9  -8 191.980 344.589   2 
  -5   9   8-72.5335 219.695   3 
   5   9  -7 170.243 236.583   7 
   5  -9  -7 820.780 652.287   2 
   5   9  -6 15.4423 175.922   7 
   5  -9  -6-201.288 413.561   2 
   5   9  -5 366.473 238.207   7 
   5  -9  -5-742.272 483.454   2 
   5   9  -4 1049.74 327.583   7 
   5  -9  -4 901.101 715.005   2 
   5  -9  -3 318.081 511.756   2 
   5   9  -3 524.809 235.565   7 
   5  -9  -2-246.376 410.206   2 
   5   9  -2-54.4035 237.601   7 
   5  -9  -1 3692.85 1281.00   2 
   5   9  -1 6737.01 725.159   7 
   5  -9   0 1145.83 682.975   2 
   5   9   0 1646.94 388.406   7 
   5  -9   1 3354.01 1166.14   2 
   5   9   1 3694.78 577.715   7 
   5   9   2-551.613 394.551   1 
   5   9   2-44.1574 184.638   7 
   5   9   3 1405.89 737.968   1 
   5   9   3 2192.04 450.373   7 
   5   9   4-176.855 392.106   1 
   5   9   4 111.209 178.447   7 
   5   9   5 2042.75 872.657   1 
   5   9   5 3050.60 482.888   7 
   5   9   6 52.9262 343.651   1 
   5   9   6 134.032 174.771   7 
   5   9   7-502.832 454.032   1 
   5   9   7 906.940 306.751   7 
   5   9   8 290.734 443.966   1 
   5   9   8 509.719 255.848   7 
   5   9   9 713.676 610.268   1 
   5   9   9 1042.45 343.375   7 
   5   9  10 542.421 263.916   7 
   5   9  10 642.031 469.046   1 
   5  -9  10 268.737 191.939   4 
   5   9  11-0.31889 182.991   7 
   5   9  11-156.816 297.487   1 
   5  -9  11 235.559 186.956   4 
   5   9  12 192.748 216.749   7 
   5  -9  12 143.980 201.959   4 
   5  -9  13-148.846 172.950   4 
   5   9  13 354.107 235.073   7 
   5  -9  14-31.7043 196.374   4 
   5   9  14 126.963 165.902   7 
   5  -9  15-175.535 241.517   4 
   5   9  15 49.0042 163.515   7 
  -5  -9 -15-77.4543 194.604   5 
   5  -9  16-569.522 269.531   4 
   5   9  16-240.899 217.700   7 
  -5  -9 -16-1.34349 184.648   5 
   5  -9  17 1067.52 338.630   4 
   5   9  17 982.252 336.653   7 
  -5  -9 -17 277.705 222.851   5 
   5  -9  18 48.8260 168.847   4 
  -5  -9 -18 61.0489 159.257   5 
   5  -9  19 27.4047 181.254   4 
  -5  -9 -19-109.704 174.063   5 
   5  -9  20 282.276 211.219   4 
  -5  -9 -20 0.84521 158.966   5 
   5  -9  21 669.681 245.006   4 
  -5  -9 -21 501.119 210.805   5 
   5  -9  22-45.1640 181.401   4 
  -5  -9 -22 332.873 183.892   5 
   5  -9  23-66.1803 163.019   4 
   5  -9  24-36.7587 129.313   4 
   5  -9  25 401.090 167.846   4 
   5  -9  26 50.7076 108.579   4 
  -5  10  28-15.1281 88.1458   3 
   5 -10 -28-200.363 129.875   6 
  -5  10  27 133.326 135.704   3 
  -5  10  26 59.2695 125.535   3 
  -5  10  25-3.39750 139.469   3 
  -5  10  24 29.6263 150.849   3 
  -5  10  23-296.005 217.249   3 
  -5  10  22 70.4131 173.317   3 
  -5  10  21 127.724 198.094   3 
  -5  10  20 209.954 256.191   3 
  -5  10  19 151.567 171.349   3 
  -5  10  18 41.5392 241.714   3 
   5  10 -17 669.832 263.648   7 
  -5  10  17 405.502 297.635   3 
   5  10 -16 362.625 244.342   7 
  -5  10  16-184.081 248.411   3 
   5  10 -15-76.6579 190.345   7 
  -5  10  15 311.901 216.345   3 
   5  10 -14-189.766 262.476   7 
  -5  10  14-160.140 218.323   3 
   5  10 -13 176.699 217.870   7 
  -5  10  13-355.162 269.426   3 
   5  10 -12-6.04444 177.117   7 
   5 -10 -12 561.609 629.881   2 
  -5  10  12 1.98834 227.776   3 
   5  10 -11-168.423 209.184   7 
   5 -10 -11 196.087 560.108   2 
  -5  10  11-53.2365 210.965   3 
   5  10 -10 908.864 316.313   7 
   5 -10 -10 616.676 749.750   2 
  -5  10  10 347.796 306.045   3 
   5  10  -9 1174.30 394.021   7 
   5 -10  -9 784.757 847.179   2 
  -5  10   9 707.205 319.477   3 
   5  10  -8-220.852 253.382   7 
   5 -10  -8-99.1701 430.162   2 
  -5  10   8-165.320 262.408   3 
   5  10  -7 1143.86 368.496   7 
  -5  10   7 144.246 199.403   3 
   5 -10  -6-140.109 536.387   2 
   5  10  -6-357.119 251.119   7 
   5 -10  -5-459.503 644.285   2 
   5  10  -5 187.927 237.254   7 
   5 -10  -4-358.273 458.995   2 
   5  10  -4 742.790 284.513   7 
   5 -10  -3 218.483 490.177   2 
   5  10  -3 295.206 236.389   7 
   5 -10  -2-442.415 547.664   2 
   5  10  -2 195.661 190.074   7 
   5 -10  -1 1338.11 909.182   2 
   5  10  -1 1778.03 468.189   7 
   5 -10   0 1042.93 691.244   2 
   5  10   0 671.472 309.374   7 
   5 -10   1 1689.77 791.240   2 
   5  10   1 3651.00 556.696   7 
   5  10   2-85.9693 191.465   7 
   5  10   3 1336.68 378.993   7 
   5  10   4 368.417 258.283   7 
   5  10   4-251.407 530.334   1 
   5  10   5 599.197 263.400   7 
   5  10   5 511.364 470.393   1 
   5  10   6 223.842 200.386   7 
   5  10   6-114.921 452.601   1 
   5  10   7 672.609 280.861   7 
   5  10   7 446.121 507.772   1 
   5  10   8 253.477 232.964   7 
   5  10   8-344.663 321.522   1 
   5  10   9 1968.35 413.492   7 
   5  10   9 1979.82 910.530   1 
   5  10  10 432.831 256.002   7 
   5  10  11 423.929 240.959   7 
   5  10  12-205.187 171.416   7 
   5 -10  13 1320.16 322.039   4 
   5  10  13 937.275 315.406   7 
   5 -10  14 1332.05 321.918   4 
   5  10  14 909.714 286.271   7 
   5 -10  15-60.0650 202.876   4 
   5  10  15 91.1001 150.911   7 
  -5 -10 -15 26.4080 166.443   5 
   5 -10  16 205.811 201.630   4 
  -5 -10 -16 19.8776 144.375   5 
   5 -10  17 954.098 261.887   4 
   5  10  17 756.223 251.461   7 
  -5 -10 -17 557.290 254.336   5 
  -5 -10 -18 294.383 191.662   5 
   5 -10  18 781.034 258.047   4 
  -5 -10 -19-65.5888 160.872   5 
   5 -10  19-190.588 198.960   4 
  -5 -10 -20 118.067 153.579   5 
   5 -10  20-426.476 209.184   4 
  -5 -10 -21-37.2848 136.743   5 
   5 -10  21 249.747 176.507   4 
  -5 -10 -22-334.606 158.424   5 
   5 -10  22 126.964 145.938   4 
  -5 -10 -23-114.403 111.806   5 
   5 -10  23 186.343 138.069   4 
   5 -10  24-105.771 112.669   4 
   5 -10  25 318.171 135.314   4 
  -5  11  27 190.592 97.4901   3 
   5 -11 -27 200.564 109.636   6 
  -5  11  26 184.275 135.976   3 
  -5  11  25 151.558 152.111   3 
  -5  11  24 54.2043 134.594   3 
  -5  11  23 79.4215 134.075   3 
  -5  11  22 195.428 186.879   3 
  -5  11  21-7.26860 151.487   3 
  -5  11  20 124.935 174.412   3 
  -5  11  19-176.696 208.592   3 
  -5  11  18 55.5615 157.576   3 
  -5  11  17-30.7534 179.763   3 
  -5  11  16 129.069 205.237   3 
   5  11 -15-5.80902 197.958   7 
  -5  11  15 70.9998 170.348   3 
   5  11 -14-177.284 241.149   7 
  -5  11  14-76.3739 209.394   3 
   5  11 -13 53.6026 221.062   7 
  -5  11  13-0.97456 175.768   3 
   5  11 -12-248.993 242.551   7 
  -5  11  12 71.9264 179.388   3 
   5  11 -11-51.1522 212.459   7 
  -5  11  11-92.7600 251.413   3 
   5  11 -10 242.235 207.747   7 
  -5  11  10-3.35437 202.256   3 
   5  11  -9 661.759 297.184   7 
  -5  11   9 515.022 234.938   3 
   5  11  -8 119.448 223.859   7 
   5 -11  -8-398.507 623.960   2 
  -5  11   8-242.039 223.524   3 
   5  11  -7 178.326 195.951   7 
   5 -11  -7 174.601 407.258   2 
  -5  11   7 104.265 195.043   3 
   5  11  -6-33.1172 175.542   7 
   5 -11  -6 565.395 670.638   2 
  -5  11   6-54.9075 237.657   3 
   5  11  -5 287.351 246.449   7 
   5 -11  -5 864.488 778.368   2 
   5  11  -4-36.1912 227.436   7 
   5 -11  -4 174.852 347.543   2 
   5  11  -3 412.399 260.128   7 
   5 -11  -3-358.278 582.298   2 
   5  11  -2 51.3682 187.153   7 
   5 -11  -2 188.153 500.076   2 
   5  11  -1 570.305 290.761   7 
   5 -11  -1 952.472 628.294   2 
   5  11   0 780.506 320.265   7 
   5  11   1 1486.29 411.137   7 
   5  11   2 241.511 254.359   7 
   5  11   3 343.372 202.595   7 
   5  11   4 408.270 256.428   7 
   5  11   5 40.3422 170.692   7 
   5  11   6 54.0242 187.757   7 
   5  11   7 764.893 291.203   7 
   5  11   8 29.0134 173.425   7 
   5  11   9 1431.30 369.428   7 
   5  11  10 149.757 186.880   7 
   5  11  11 224.379 226.490   7 
   5  11  12 291.619 243.640   7 
   5  11  13 1046.19 319.532   7 
   5  11  14 532.747 240.075   7 
  -5 -11 -14 317.258 232.715   5 
   5  11  15-47.9340 143.537   7 
  -5 -11 -15 7.98494 167.583   5 
   5  11  16 107.004 143.705   7 
  -5 -11 -16-61.5963 160.504   5 
  -5 -11 -17 263.953 192.208   5 
   5 -11  17 461.602 203.761   4 
  -5 -11 -18 16.1066 136.325   5 
   5 -11  18 438.164 211.146   4 
  -5 -11 -19-100.602 130.154   5 
   5 -11  19-124.259 163.451   4 
  -5 -11 -20-229.316 157.217   5 
   5 -11  20-116.100 139.879   4 
  -5 -11 -21 176.327 132.034   5 
   5 -11  21 237.652 134.160   4 
  -5 -11 -22-0.84572 98.7105   5 
   5 -11  22-285.073 129.666   4 
  -5  12  25 313.637 155.641   3 
  -5  12  24-116.400 132.148   3 
  -5  12  23 288.889 163.780   3 
  -5  12  22 8.52775 121.357   3 
  -5  12  21 140.491 134.030   3 
  -5  12  20 20.9940 160.166   3 
  -5  12  19-111.930 157.335   3 
  -5  12  18-61.7234 195.199   3 
  -5  12  17 77.9261 214.498   3 
  -5  12  16-164.837 204.215   3 
  -5  12  15-145.914 185.657   3 
  -5  12  14 18.4730 159.404   3 
   5  12 -13-344.425 202.906   7 
  -5  12  13 159.720 183.692   3 
   5  12 -12-68.2693 200.244   7 
  -5  12  12 61.0509 187.069   3 
   5  12 -11-491.321 254.050   7 
  -5  12  11-25.6031 176.655   3 
   5  12 -10-305.123 262.630   7 
  -5  12  10-43.4357 189.737   3 
   5  12  -9 361.247 222.144   7 
  -5  12   9 405.791 293.292   3 
   5  12  -8 186.774 187.022   7 
  -5  12   8-13.5493 166.852   3 
   5  12  -7 293.456 222.844   7 
  -5  12   7-16.7945 202.185   3 
   5  12  -6 159.374 224.867   7 
  -5  12   6 46.1015 163.936   3 
   5  12  -5 755.488 302.322   7 
  -5  12   5 73.9169 180.296   3 
   5  12  -4-368.895 236.175   7 
   5  12  -3 596.361 270.714   7 
   5  12  -2 545.767 280.046   7 
   5  12  -1 475.705 265.201   7 
   5  12   0 260.548 190.318   7 
   5  12   1-4.23715 197.579   7 
   5  12   2-143.500 237.522   7 
   5  12   3 73.8502 170.594   7 
   5  12   4-193.745 213.437   7 
   5  12   5 457.012 240.491   7 
   5  12   6-54.1271 176.412   7 
   5  12   7 301.190 225.132   7 
   5  12   8 87.8184 164.905   7 
   5  12   9 728.903 308.332   7 
   5  12  10 114.924 163.434   7 
   5  12  11-10.1738 194.802   7 
   5  12  12-20.6152 163.479   7 
   5  12  13 768.855 252.041   7 
  -5 -12 -13 393.789 230.085   5 
   5  12  14 232.456 190.079   7 
  -5 -12 -14 49.4529 132.722   5 
   5  12  15 163.953 158.565   7 
  -5 -12 -15 104.683 150.327   5 
  -5 -12 -16 125.080 159.310   5 
  -5 -12 -17 193.675 163.201   5 
  -5 -12 -18 299.692 170.950   5 
  -5 -12 -19-219.114 126.975   5 
  -5 -12 -20-50.9221 94.5453   5 
  -5 -12 -21-16.9107 80.9744   5 
  -5  13  23-49.0891 92.7139   3 
  -5  13  22 122.786 132.919   3 
  -5  13  21 60.5048 111.404   3 
  -5  13  20 54.7684 107.465   3 
  -5  13  19-65.9432 150.065   3 
  -5  13  18 4.58870 154.909   3 
  -5  13  17 39.9075 149.156   3 
  -5  13  16-158.586 181.906   3 
  -5  13  15-267.614 190.867   3 
  -5  13  14-12.4401 159.029   3 
  -5  13  13 137.678 211.403   3 
  -5  13  12 320.956 247.884   3 
   5  13 -11-300.799 178.001   7 
  -5  13  11-160.508 198.335   3 
   5  13 -10 84.9125 203.724   7 
  -5  13  10-231.180 222.923   3 
   5  13  -9 201.128 171.878   7 
  -5  13   9 262.130 234.394   3 
   5  13  -8 295.025 222.780   7 
  -5  13   8-44.2109 189.151   3 
   5  13  -7 599.692 264.512   7 
  -5  13   7-57.5292 213.445   3 
   5  13  -6 474.898 256.198   7 
  -5  13   6-313.426 207.883   3 
   5  13  -5 179.988 213.570   7 
  -5  13   5 46.2374 175.441   3 
   5  13  -4 429.561 248.331   7 
  -5  13   4 75.0163 165.739   3 
   5  13  -3 36.0193 191.588   7 
   5  13  -2 79.7136 172.672   7 
   5  13  -1 325.089 219.296   7 
   5  13   0 368.041 256.952   7 
   5  13   1 483.413 280.903   7 
   5  13   2-2.44703 153.681   7 
   5  13   3-176.384 197.250   7 
   5  13   4 374.065 233.123   7 
   5  13   5 16.4259 156.464   7 
   5  13   6 60.1561 175.652   7 
   5  13   7 311.142 211.019   7 
   5  13   8 280.253 186.540   7 
   5  13   9 780.942 274.834   7 
   5  13  10 416.694 218.883   7 
   5  13  11-50.2894 179.742   7 
   5  13  12-47.2615 158.888   7 
  -5 -13 -12 30.1003 126.996   5 
   5  13  13 317.945 166.088   7 
  -5 -13 -13-76.0714 157.269   5 
   5  13  14-295.364 170.186   7 
  -5 -13 -14-92.1564 137.759   5 
  -5 -13 -15 86.9516 125.402   5 
  -5 -13 -16-114.000 143.500   5 
  -5 -13 -17 154.749 139.685   5 
  -5 -13 -18 178.354 126.384   5 
  -5 -13 -19 170.034 117.997   5 
  -5 -13 -20 75.8701 77.8003   5 
  -5  14  21 17.3866 86.1097   3 
  -5  14  20-54.8881 100.973   3 
  -5  14  19-187.929 135.193   3 
  -5  14  18-28.4864 140.667   3 
  -5  14  17-94.8851 126.892   3 
  -5  14  16-139.118 146.914   3 
  -5  14  15 157.427 158.680   3 
  -5  14  14 16.9707 124.422   3 
  -5  14  13-48.2677 169.772   3 
  -5  14  12-61.1577 165.311   3 
  -5  14  11 256.943 181.755   3 
  -5  14  10 149.785 169.353   3 
   5  14  -9 358.411 192.596   7 
  -5  14   9-162.981 185.956   3 
   5  14  -8 352.226 206.376   7 
  -5  14   8 240.875 210.164   3 
   5  14  -7 660.615 248.481   7 
  -5  14   7 234.852 205.055   3 
   5  14  -6-324.128 221.471   7 
  -5  14   6-153.504 190.112   3 
   5  14  -5 125.393 155.025   7 
  -5  14   5-287.525 233.651   3 
   5  14  -4 131.153 168.135   7 
  -5  14   4 265.430 212.592   3 
   5  14  -3 120.249 195.441   7 
  -5  14   3 145.295 185.980   3 
   5  14  -2 249.617 181.256   7 
  -5  14   2 252.803 193.956   3 
   5  14  -1 121.591 152.304   7 
   5  14   0 217.349 202.042   7 
   5  14   1 355.854 208.305   7 
   5  14   2 24.7256 147.780   7 
   5  14   3-178.929 183.389   7 
   5  14   4-110.651 150.651   7 
   5  14   5-200.338 192.996   7 
   5  14   6-165.579 191.445   7 
   5  14   7 152.020 163.816   7 
   5  14   8 376.554 222.822   7 
   5  14   9 321.866 212.760   7 
   5  14  10 144.844 135.617   7 
   5  14  11-69.3231 144.547   7 
  -5 -14 -11 15.9536 130.078   5 
   5  14  12-16.3194 124.800   7 
  -5 -14 -12 41.2157 132.275   5 
   5  14  13 2.55480 123.074   7 
  -5 -14 -13 51.1406 111.850   5 
  -5 -14 -14 266.717 158.276   5 
  -5 -14 -15-103.852 115.070   5 
  -5 -14 -16 35.3324 105.191   5 
  -5 -14 -17 295.219 126.327   5 
  -5 -14 -18 3.14427 75.6904   5 
  -5  15  19 30.8830 94.3107   3 
  -5  15  18 55.7179 101.210   3 
  -5  15  17 10.8956 116.150   3 
  -5  15  16-62.6348 112.102   3 
  -5  15  15-113.163 133.744   3 
  -5  15  14-26.5374 129.860   3 
  -5  15  13-49.6138 113.186   3 
  -5  15  12-177.308 153.715   3 
  -5  15  11 129.466 147.376   3 
  -5  15  10-86.4742 125.690   3 
  -5  15   9 79.4998 156.861   3 
  -5  15   8-279.524 223.059   3 
   5  15  -7-24.7799 128.263   7 
  -5  15   7-41.7298 151.208   3 
   5  15  -6-236.357 189.526   7 
  -5  15   6-90.7279 152.967   3 
   5  15  -5-256.661 158.449   7 
  -5  15   5-100.426 165.997   3 
   5  15  -4 179.842 145.853   7 
  -5  15   4-117.398 172.366   3 
   5  15  -3-20.0534 150.686   7 
  -5  15   3 104.175 137.709   3 
   5  15  -2 607.311 213.669   7 
  -5  15   2-372.356 236.369   3 
   5  15  -1 526.428 208.558   7 
  -5  15   1 297.426 210.408   3 
   5  15   0 356.262 158.650   7 
  -5  15   0 62.4989 164.737   3 
   5  15   1 129.291 186.999   7 
   5  15   2-9.89278 122.772   7 
   5  15   3-45.8450 133.634   7 
   5  15   4 127.049 153.164   7 
   5  15   5-568.016 196.428   7 
   5  15   6-111.523 123.079   7 
   5  15   7-61.7971 120.600   7 
   5  15   8 431.394 183.690   7 
   5  15   9 107.396 117.037   7 
  -5 -15  -9 261.037 155.907   5 
   5  15  10-46.8455 115.848   7 
  -5 -15 -10-156.945 143.865   5 
   5  15  11-152.449 129.739   7 
  -5 -15 -11 269.512 161.759   5 
  -5 -15 -12-76.3882 93.8413   5 
  -5 -15 -13 40.8549 96.7362   5 
  -5 -15 -14-18.3956 86.5648   5 
  -5 -15 -15 54.5296 78.2976   5 
  -5 -15 -16-43.7293 76.3741   5 
  -5  16  15 6.26691 77.9358   3 
  -5  16  14-263.797 142.160   3 
  -5  16  13 264.113 146.331   3 
  -5  16  12-31.1151 95.5623   3 
  -5  16  11-202.436 140.857   3 
  -5  16  10 144.352 148.543   3 
  -5  16   9 149.906 122.206   3 
  -5  16   8-15.2892 125.748   3 
  -5  16   7-27.0359 120.564   3 
  -5  16   6-100.514 140.714   3 
  -5  16   5-10.6085 133.206   3 
  -5  16   4 302.484 190.473   3 
   5  16  -4 60.7811 105.996   7 
  -5  16   3-36.5878 126.915   3 
   5  16  -3 121.822 110.707   7 
  -5  16   2 127.788 158.393   3 
   5  16  -2 135.905 141.158   7 
  -5  16   1-136.569 152.788   3 
   5  16  -1 287.134 156.506   7 
  -5  16   0-45.0101 126.385   3 
   5  16   0 358.538 144.001   7 
  -5  16  -1-54.3730 146.753   3 
   5  16   1-264.628 144.966   7 
  -5  16  -2-83.3291 135.978   3 
   5  16   2-126.467 120.692   7 
  -5  16  -3 158.701 118.788   3 
   5  16   3-142.840 124.873   7 
  -5  16  -4 192.169 162.811   3 
   5  16   4 108.298 131.164   7 
   5  16   5 6.18541 126.682   7 
   5  16   6-167.097 124.764   7 
  -5 -16  -7 0.33897 98.2253   5 
   5  16   7-64.9317 103.531   7 
  -5 -16  -8-12.3891 93.9907   5 
   5  16   8-61.5810 87.9616   7 
  -5 -16  -9-107.131 87.1876   5 
  -5 -16 -10-15.3418 85.0323   5 
  -5 -16 -11 97.0604 95.6683   5 
  -5 -16 -12-45.0773 79.6259   5 
  -5 -16 -13 15.4864 75.4931   5 
  -5  17  11-23.5484 107.830   3 
  -5  17  10-20.4982 79.0495   3 
  -5  17   9 62.5699 105.565   3 
  -5  17   8-58.2420 102.669   3 
  -5  17   7-160.833 116.178   3 
  -5  17   6-79.5105 109.164   3 
  -5  17   5 201.947 128.415   3 
  -5  17   4 39.3063 98.7792   3 
  -5  17   3 106.816 99.6033   3 
  -5  17   2-81.7768 119.512   3 
  -5  17   1-179.970 132.856   3 
  -5  17   0-8.46755 97.5413   3 
   5  17   0-58.0933 71.8335   7 
  -5  17  -1 53.5523 109.243   3 
   5  17   1 177.687 117.034   7 
  -5  17  -2-46.1079 107.962   3 
   5  17   2 95.8436 83.1728   7 
  -5  17  -3-96.8793 108.722   3 
   5  17   3-16.0792 74.1392   7 
  -5 -17  -4 10.5728 91.2060   5 
  -5  17  -4 33.4766 110.805   3 
  -5 -17  -5 141.958 91.1679   5 
  -5  17  -5 186.788 135.506   3 
  -5 -17  -6-29.9063 72.8184   5 
  -5  17  -6-109.925 103.124   3 
  -5 -17  -7 117.250 86.8653   5 
  -5  17  -7 98.6329 90.4542   3 
  -5 -17  -8 144.981 89.6956   5 
   6   0 -33 203.538 143.076   7 
   6   0 -33-76.0762 136.348   6 
   6   0 -32-23.3352 145.351   6 
   6   0 -32 43.6724 133.062   7 
   6   0 -31-76.2905 145.017   6 
   6   0 -30 126.361 163.574   6 
   6   0 -29 68.6734 153.887   6 
   6   0 -28 57.2538 162.082   6 
   6   0 -27 392.181 253.329   6 
   6   0 -26 378.534 241.818   6 
   6   0 -25 232.903 223.401   6 
   6   0 -24 394.185 242.254   6 
   6   0 -23-153.851 211.430   6 
   6   0 -22-66.5683 156.439   6 
   6   0 -21 430.967 421.298   2 
   6   0 -21 540.310 287.257   6 
   6   0 -20 1929.23 851.584   2 
   6   0 -20 974.699 341.512   6 
   6   0 -19 606.658 456.883   2 
   6   0 -19 94.1648 139.560   6 
   6   0 -18 379.003 367.645   2 
   6   0 -18 211.080 187.673   6 
   6   0 -17-230.891 252.502   2 
   6   0 -17-134.072 183.659   6 
   6   0 -16 598.298 431.499   2 
   6   0 -16 642.255 272.453   6 
   6   0 -15-35.0597 297.119   2 
   6   0 -14-191.362 295.176   2 
   6   0 -13 3.10261 215.846   2 
   6   0 -12 10930.0 1466.01   2 
   6   0 -11 167.977 332.122   2 
   6   0 -10 7411.43 1144.59   2 
   6   0  -9 219.037 303.439   2 
   6   0  -8 5688.17 959.106   2 
   6   0  -7 217.197 269.815   2 
   6   0  -6 540.554 319.232   2 
   6   0  -5 506.305 391.886   2 
   6   0  -4 51948.4 2722.04   2 
   6   0  -3-30.0383 178.496   2 
   6   0  -2 4683.97 773.471   2 
   6   0  -1-190.871 254.725   2 
   6   0   0 75118.3 3132.54   2 
   6   0   1-68.3113 239.527   2 
   6   0   2 25087.3 1718.88   2 
   6   0   3 301.519 179.723   2 
   6   0   4 36197.2 2057.92   2 
   6   0   7-65.7062 216.755   1 
   6   0   8 31554.3 2223.55   1 
   6   0   9-290.802 288.957   1 
   6   0  10 21244.3 1894.76   1 
   6   0  11-287.159 305.621   1 
   6   0  12 6246.12 1095.49   1 
   6   0  12 6196.82 614.012   4 
   6   0  13-25.1072 191.909   4 
   6   0  14 1253.89 305.932   4 
   6   0  15-71.7617 212.714   4 
   6   0  16 10855.3 870.684   4 
   6   0  17-449.003 280.562   4 
   6   0  18 5396.11 588.528   4 
   6   0  19-202.827 256.258   4 
   6   0  20 153.780 190.251   4 
   6   0  21 150.868 209.735   4 
   6   0  22 607.522 290.935   4 
   6   0  23-297.923 214.706   4 
   6   0  24 807.341 249.418   4 
   6   0  25 462.343 213.389   4 
   6   0  26 952.353 232.177   4 
   6   0  27-73.8433 112.951   4 
   6  -1 -34 146.791 110.637   6 
   6  -1 -33-6.08742 129.341   7 
   6  -1 -33-148.317 139.711   6 
   6   1 -33 220.157 138.968   7 
   6   1 -32-194.802 183.159   6 
   6   1 -32 79.0945 163.810   7 
   6  -1 -32 177.519 166.599   6 
   6   1 -31-21.2970 141.204   6 
   6   1 -31 82.5397 124.695   7 
   6  -1 -31 251.282 213.092   6 
   6  -1 -30 242.303 231.757   6 
   6   1 -30 344.781 238.617   6 
   6   1 -29-47.9020 172.341   6 
   6  -1 -29-187.961 178.820   6 
   6  -1 -28 54.5871 179.298   6 
   6   1 -28 207.493 205.741   6 
   6   1 -27 6.89311 197.300   6 
   6  -1 -27 332.715 272.334   6 
   6  -1 -26 730.308 334.524   6 
   6   1 -26 515.050 266.106   6 
   6   1 -25 208.729 167.298   6 
   6  -1 -25 359.066 267.465   6 
   6   1 -24 464.508 192.164   6 
   6  -1 -24 231.436 189.268   6 
   6   1 -23 181.423 163.661   6 
   6  -1 -23-8.78689 173.760   6 
   6   1 -22 358.040 218.953   6 
   6  -1 -22 11.5579 166.993   6 
   6  -1 -21 145.491 200.910   6 
   6   1 -21 307.214 236.369   6 
   6  -1 -21-69.7177 352.985   2 
   6  -1 -20 195.773 223.724   6 
   6   1 -20 248.702 170.353   6 
   6   1 -20 255.718 274.327   2 
   6  -1 -20 816.280 591.072   2 
   6  -1 -19 721.441 285.517   6 
   6   1 -19 979.063 314.061   6 
   6   1 -19 57.9354 324.870   2 
   6  -1 -19 1463.47 703.157   2 
   6  -1 -18 1383.97 368.561   6 
   6   1 -18 1473.62 662.376   2 
   6  -1 -18 970.776 534.787   2 
   6   1 -18 1302.94 365.416   6 
   6   1 -17 2453.57 829.246   2 
   6  -1 -17 2150.39 705.810   2 
   6   1 -17 2121.30 422.365   6 
   6  -1 -17 2556.51 458.980   6 
   6   1 -16 3750.41 958.521   2 
   6  -1 -16 4098.48 1012.75   2 
   6  -1 -16 4239.77 556.217   6 
   6   1 -16 3342.27 492.351   6 
   6   1 -15-118.376 269.404   2 
   6  -1 -15 157.407 381.497   2 
   6   1 -14-126.685 329.074   2 
   6  -1 -14-498.624 497.573   2 
   6   1 -13 225.839 376.231   2 
   6  -1 -13 342.689 263.212   2 
   6  -1 -12 10081.3 1416.97   2 
   6   1 -12 9303.34 1392.15   2 
   6  -1 -11 6458.13 1103.61   2 
   6   1 -11 6224.87 1089.07   2 
   6  -1 -10 6070.16 1057.03   2
[truncated: 3,619,852 more chars]
